# Supplementary material for: Robust and accurate estimation of paralog-specific copy number for duplicated genes using whole-genome sequencing
Source: Nat Commun. 2022 Jun 9;13:3221. doi: 10.1038/s41467-022-30930-3 (PMC9184528; doi:10.1038/s41467-022-30930-3)
Supplement: Supplementary file 4 — Supplementary Data 1-7 [file 41467_2022_30930_MOESM4_ESM.xlsx]

## Sheet: Supplementary Data 1
Supplementary Data 1. PSV reliability in the SMN1/2 duplication across 5 continental populations (EAS, EUR, AFR, AMR and SAS). The table contains 87 PSVs in 2-copy duplication that contains SMN1/2 genes. Two values are associated with each PSV and each population: f-values on SMN1 and SMN2 copies of the duplication.
Position (SMN1)	Position (SMN2)	Ref (SMN1)	Alt (SMN2)	Overlaps SMN1/2	EAS SMN1	EAS SMN2	EUR SMN1	EUR SMN2	AFR SMN1	AFR SMN2	AMR SMN1	AMR SMN2	SAS SMN1	SAS SMN2
chr5:70903861	chr5:70028443	T	C	FALSE	0.008664	0.951795	0.244254	0.999999	0.222382	0.999999	0.114742	0.999999	0.061029	0.905211
chr5:70904385	chr5:70028967	G	A	FALSE	0.022007	0.964163	0.246211	0.999999	0.02407	0.998283	0.073005	0.952376	0.056042	0.88584
chr5:70904472	chr5:70029054	A	T	FALSE	0.023108	0.964985	0.248434	0.999999	0.232005	0.999999	0.091577	0.968454	0.058772	0.883709
chr5:70904556	chr5:70029138	C	CT	FALSE	0.126681	0.999999	0.272547	0.999999	0.290179	0.964721	0.018248	0.818778	0.050033	0.812402
chr5:70904585	chr5:70029168	C	T	FALSE	0.935747	0.870571	0.909906	0.667836	0.999999	0.333871	0.880414	0.685968	0.856039	0.813896
chr5:70904605	chr5:70029188	T	G	FALSE	0.005586	0.948827	0.248531	0.999999	0.226646	0.999999	0.088497	0.966084	0.053573	0.876336
chr5:70904699	chr5:70029282	C	T	FALSE	0.022437	0.964491	0.242321	0.999999	0.232283	0.999999	0.107619	0.987842	0.05923	0.885617
chr5:70904861	chr5:70029444	CT	C	FALSE	0.812915	0.992235	0.687276	0.980447	0.240033	0.72891	0.652744	0.994281	0.77114	0.977627
chr5:70905146	chr5:70029728	C	A	FALSE	0.025473	0.966425	0.246002	0.999999	0.237577	0.999999	0.091346	0.968005	0.05975	0.886568
chr5:70905164	chr5:70029746	CT	C	FALSE	0.004511	0.917188	0.261198	0.999999	0.092812	0.951294	0.114716	0.968708	0.059795	0.868401
chr5:70907585	chr5:70032166	A	G	FALSE	0.022881	0.964822	0.241984	0.999999	0.02453	0.998421	0.106319	0.991141	0.024432	0.85975
chr5:70909380	chr5:70033961	A	C	FALSE	0.999999	0.059148	0.79534	0.108794	0.977752	0.007303	0.944572	0.08235	0.951856	0.138013
chr5:70910449	chr5:70035030	C	CT	FALSE	1e-06	0.31172	0.737579	0.999978	0.919038	0.742172	0.719892	0.991435	0.033817	0.319593
chr5:70910801	chr5:70035383	T	A	FALSE	1e-06	0.714558	0.379821	0.956989	0.248778	0.749793	0.297072	0.918107	0.261122	0.999999
chr5:70912049	chr5:70036631	A	T	FALSE	0.498519	0.991544	0.634083	0.943212	0.887668	0.852764	0.519842	0.97179	0.469758	0.976736
chr5:70912051	chr5:70036633	A	T	FALSE	0.168333	0.972662	0.518806	0.999999	0.799538	0.914781	0.335426	0.999999	0.042392	0.652655
chr5:70912053	chr5:70036635	A	T	FALSE	1e-06	0.887849	0.396014	0.999999	0.724065	0.970747	0.25598	0.999999	1e-06	0.740433
chr5:70912055	chr5:70036637	A	T	FALSE	1e-06	0.901685	0.355585	0.999999	0.665795	0.974837	0.216198	0.999999	1e-06	0.78134
chr5:70912057	chr5:70036639	A	T	FALSE	0.010779	0.933982	0.308865	0.999999	0.371636	0.971945	0.185341	0.999999	1e-06	0.814663
chr5:70912992	chr5:70037574	A	G	FALSE	0.022655	0.964657	0.245151	0.999999	0.2343	0.999999	0.120771	0.999999	0.043573	0.878131
chr5:70913116	chr5:70037698	G	A	FALSE	0.957106	0.940125	0.917313	0.789456	0.999999	0.33053	0.923487	0.739921	0.8484	0.852745
chr5:70913389	chr5:70037971	A	C	FALSE	0.973706	0.950131	0.95789	0.776336	0.976123	0.360504	0.922465	0.741447	0.167369	0.025601
chr5:70913624	chr5:70038206	C	CT	FALSE	0.225023	0.999999	0.367735	0.997481	0.316589	0.907605	0.273745	0.999999	0.012693	0.702274
chr5:70916391	chr5:70040974	G	A	FALSE	0.026098	0.966503	0.192085	0.889809	0.02531	0.997265	0.081691	0.934144	0.045483	0.870448
chr5:70916761	chr5:70041344	T	C	FALSE	0.023578	0.968983	0.282706	0.999999	0.985092	0.897359	0.124263	0.957014	0.059415	0.883104
chr5:70916797	chr5:70041380	G	A	FALSE	0.022837	0.966662	0.275054	0.999999	0.025296	0.997295	0.101819	0.971674	0.043094	0.868627
chr5:70917400	chr5:70041983	T	C	FALSE	0.025311	0.967396	0.267706	0.999999	0.024487	0.99934	0.116392	0.98506	0.035826	0.867967
chr5:70919147	chr5:70043730	A	G	FALSE	0.002958	0.946469	0.273888	0.999999	0.567939	0.990344	0.137411	0.988215	0.041905	0.874101
chr5:70919512	chr5:70044095	A	G	FALSE	0.021653	0.965778	0.282948	0.996218	0.969745	0.898217	0.098911	0.93089	0.050899	0.883142
chr5:70919835	chr5:70044418	CA	C	FALSE	1e-06	0.770533	0.372389	0.993862	0.27195	0.931762	0.011637	0.724628	0.017258	0.67913
chr5:70920619	chr5:70045201	G	A	FALSE	0.024491	0.967723	0.271437	0.984669	0.90633	0.92201	0.119169	0.950091	0.060655	0.882617
chr5:70920890	chr5:70045472	T	A	FALSE	1e-06	0.886745	0.302677	0.981337	0.454747	0.968083	0.187127	0.999999	0.028153	0.799648
chr5:70921810	chr5:70046392	C	CCTTTTTTTTTT	FALSE	0.999999	0.506236	0.999999	0.579936	0.858706	0.284275	0.999999	0.571226	0.999998	0.551523
chr5:70921845	chr5:70046438	G	C	FALSE	0.917378	0.120363	0.696779	0.363317	0.519564	0.297899	0.69896	0.275116	0.847065	0.266701
chr5:70922161	chr5:70046754	C	G	FALSE	0.014201	0.957142	0.243109	0.958524	0.289181	0.891838	0.130186	0.953688	0.029053	0.859901
chr5:70922517	chr5:70047110	G	A	FALSE	0.021855	0.962149	0.209534	0.915766	0.006316	0.99075	0.076097	0.939277	0.049753	0.878236
chr5:70922561	chr5:70047154	A	T	FALSE	0.023147	0.966865	0.232686	0.950921	0.211165	0.987633	0.117423	0.957929	0.030986	0.86365
chr5:70922590	chr5:70047183	T	C	FALSE	0.023159	0.966872	0.233604	0.946254	0.01806	0.990382	0.076522	0.932318	0.025512	0.858463
chr5:70922754	chr5:70047347	C	A	FALSE	0.02313	0.965116	0.259666	0.963515	0.662139	0.985924	0.148983	0.967481	0.054936	0.882704
chr5:70922786	chr5:70047379	C	T	FALSE	0.019573	0.9564	0.221867	0.984747	0.650503	0.934374	0.135874	0.96979	0.043771	0.904727
chr5:70923001	chr5:70047594	C	G	FALSE	0.022396	0.964463	0.257346	0.959877	0.65589	0.982938	0.152489	0.970348	0.042291	0.871388
chr5:70923150	chr5:70047743	T	G	FALSE	0.990615	0.049372	0.724111	1e-06	0.995925	0.009937	0.999999	0.130529	0.999999	0.176799
chr5:70923213	chr5:70047806	TA	T	FALSE	0.079121	0.996536	0.28373	0.96437	0.666988	0.976059	0.171288	0.969333	0.051304	0.841239
chr5:70923369	chr5:70047961	A	T	FALSE	0.022721	0.964706	0.269309	0.968638	0.977203	0.82036	0.182563	0.973063	0.064298	0.886175
chr5:70923380	chr5:70047972	C	G	FALSE	0.022884	0.964825	0.259691	0.963024	0.658381	0.984398	0.17247	0.999999	0.046317	0.868321
chr5:70923490	chr5:70048082	C	G	FALSE	0.011144	0.954272	0.251801	0.952984	0.65507	0.981673	0.151021	0.970885	0.045329	0.866467
chr5:70923652	chr5:70048244	G	A	FALSE	0.022793	0.964761	0.260644	0.964443	0.651766	0.982913	0.15316	0.971934	0.05099	0.87324
chr5:70924035	chr5:70048627	CAGG	C	FALSE	0.020226	0.962684	0.259176	0.962468	0.658808	0.980527	0.152947	0.971337	0.050589	0.873454
chr5:70924486	chr5:70049075	TGCC	T	FALSE	0.021949	0.964115	0.243824	0.955003	0.02169	0.992632	0.089028	0.945504	0.038494	0.861104
chr5:70924610	chr5:70049196	TACAC	T	FALSE	0.999999	0.999999	0.827487	0.897711	0.999999	0.896309	0.775195	0.483993	0.999999	0.999999
chr5:70924721	chr5:70049303	G	T	FALSE	0.087827	0.999999	0.283249	0.964727	0.954902	0.874621	0.20811	0.972267	0.081918	0.883552
chr5:70927608	chr5:70052190	CA	C	TRUE	1e-06	0.569856	0.520306	0.974668	0.246997	0.784983	1e-06	0.520544	0.043081	0.491353
chr5:70928300	chr5:70052881	CAAAAA	C	TRUE	0.402719	0.999999	0.435228	0.999999	0.065419	0.752354	0.359387	0.999999	0.304849	0.999999
chr5:70935682	chr5:70060258	G	A	TRUE	0.999999	1e-06	0.999999	1e-06	0.999999	1e-06	0.999999	1e-06	0.999999	1e-06
chr5:70943791	chr5:70068367	A	AT	TRUE	0.999999	0.403309	0.952435	0.514254	0.782553	0.184794	0.988456	0.466048	0.964905	0.517375
chr5:70944201	chr5:70068778	G	A	TRUE	0.98274	0.041321	0.832123	0.169992	0.999999	0.012026	0.943173	0.087432	0.935777	0.13407
chr5:70945571	chr5:70070148	CTG	C	TRUE	0.734488	0.915491	0.745841	0.929532	0.492769	0.821111	0.618991	0.87998	0.812162	0.905744
chr5:70946608	chr5:70071183	T	C	TRUE	0.003452	0.944483	0.231023	0.925839	0.409705	0.996384	0.107514	0.947475	0.070157	0.890535
chr5:70948315	chr5:70072890	A	G	TRUE	0.937777	0.936208	0.894782	0.975613	0.617482	0.516397	0.894314	0.865832	0.9414	0.961235
chr5:70950049	chr5:70074624	T	C	TRUE	0.963779	0.994425	0.967787	0.98548	0.612459	0.63957	0.882897	0.983281	0.988013	0.994426
chr5:70950189	chr5:70074764	G	A	TRUE	0.978814	0.99283	0.975566	0.992981	0.995132	0.606968	0.913256	0.97034	0.99549	0.994141
chr5:70950192	chr5:70074767	T	C	TRUE	0.978706	0.993776	0.984195	0.992341	0.995108	0.609923	0.914872	0.975134	0.993228	0.994053
chr5:70950329	chr5:70074904	G	A	TRUE	0.997921	0.993676	0.982694	0.991259	0.99397	0.631509	0.979132	0.981808	0.994243	0.99806
chr5:70950340	chr5:70074915	T	C	TRUE	0.951943	0.991996	0.791567	0.990824	0.931986	0.703192	0.78619	0.972884	0.897345	0.995919
chr5:70950493	chr5:70075068	G	A	TRUE	0.997315	0.985387	0.994425	0.991418	0.999999	0.522909	0.991384	0.972887	0.996736	0.997592
chr5:70950966	chr5:70075541	G	A	TRUE	0.998245	0.982898	0.997476	0.999999	0.997115	0.548271	0.994589	0.999999	0.999999	0.999999
chr5:70951037	chr5:70075612	T	TGCAAG	TRUE	0.967695	0.981612	0.996936	0.791307	0.997175	0.537989	0.993793	0.928606	0.996311	0.850455
chr5:70951092	chr5:70075672	A	C	TRUE	0.999999	0.991146	0.993507	0.99362	0.999999	0.481554	0.986151	0.983898	0.985599	0.999999
chr5:70951392	chr5:70075972	G	A	TRUE	0.999999	0.992673	0.997998	0.997914	0.999999	0.471422	0.99438	0.980734	0.992834	0.999999
chr5:70951463	chr5:70076043	T	C	TRUE	0.999999	0.993747	0.994078	0.999999	0.999999	0.543249	0.994515	0.999999	0.991852	0.999999
chr5:70951897	chr5:70076477	G	A	TRUE	0.999999	0.995061	0.999999	0.998197	0.999999	0.542148	0.999999	0.997674	0.998438	0.990538
chr5:70951946	chr5:70076526	C	T	TRUE	0.999999	0.998167	0.999999	0.998862	0.999999	0.538495	0.999999	0.995617	0.998405	0.990628
chr5:70952094	chr5:70076674	A	G	TRUE	0.999999	0.994626	0.997833	0.997093	0.976356	0.564077	0.999999	0.999998	0.997339	0.999999
chr5:70952209	chr5:70076789	A	G	TRUE	0.999999	0.993974	0.999036	0.997529	0.999999	0.479872	0.994422	0.98418	0.998333	0.999999
chr5:70952674	chr5:70077254	G	A	FALSE	0.999999	0.873164	0.999999	0.929269	0.999999	0.328432	0.989344	0.872124	0.995221	0.877751
chr5:70953241	chr5:70077821	G	C	FALSE	1e-06	0.998315	1e-06	0.983701	1e-06	0.995552	0.007692	0.999999	0.004385	0.999999
chr5:70953260	chr5:70077840	G	A	FALSE	0.98514	0.047203	0.999999	0.316212	0.996385	0.010247	0.999999	0.143149	0.999999	0.190932
chr5:70953275	chr5:70077855	G	C	FALSE	0.072436	0.932528	0.371466	0.67195	0.998883	0.667048	0.32867	0.754987	0.14714	0.779257
chr5:70954725	chr5:70079305	CG	C	FALSE	0.021494	0.961195	0.285954	0.963671	0.636972	0.993603	0.162704	0.999999	0.045402	0.863841
chr5:70954868	chr5:70079447	AAAAAAAAAAAAAAAAAAAAAAAAAAAAAAAAAAAC	A	FALSE	NA	NA	NA	NA	NA	NA	NA	NA	NA	NA
chr5:70955054	chr5:70079598	A	C	FALSE	0.97002	0.998155	0.935483	0.999999	0.915322	0.60696	0.867672	0.999999	0.884444	0.999999
chr5:70955154	chr5:70079698	A	G	FALSE	0.972534	0.997807	0.940257	0.999999	0.914126	0.621496	0.881101	0.999999	0.954537	0.997506
chr5:70955164	chr5:70079708	A	G	FALSE	0.963295	0.995926	0.931928	0.993499	0.911145	0.625542	0.869398	0.999999	0.953515	0.997365
chr5:70955275	chr5:70079819	C	CTT	FALSE	0.884666	0.884666	0.984892	0.868056	0.982568	0.390359	0.999999	0.696408	0.999999	0.83344
chr5:70955664	chr5:70080210	A	G	FALSE	0.971184	0.998093	0.92113	0.993443	0.899262	0.609939	0.87432	0.999999	0.953417	0.999999
chr5:70955740	chr5:70080286	A	G	FALSE	0.967116	0.998087	0.924736	0.994078	0.919394	0.648721	0.881707	0.999999	0.883018	0.995055
chr5:70956203	chr5:70080749	G	A	FALSE	0.964291	0.995324	0.924275	0.999999	0.895505	0.601393	0.882062	0.988303	0.934403	0.992896

## Sheet: Supplementary Data 2
Supplementary Data 2 : List of experimental copy number datasets and loci used for validation
Locus	Total number of samples	Method	Reference
SMN1/2	1205	Multiplex ligation-dependent probe amplification (MLPA)	Vijzelaar et al. 2019
RHD/RHCE	40	Molecular inversion probes (MIP)	Nuttle et al. 2013
SRGAP2/B/C/D	40
AMY1A/B/C	269	Paralogue ratio tests (PRT)	Carpenter et al. 2015
C4A/B	89	Southern blot	Fernando et al. 2010
NPY4R/2	18	Droplet digital PCR	Shebanits et al. 2019
FCGR3A/B	90	TaqMan qPCR	Qi et al. 2016
PMS2/PMS2CL	150	Long-range PCR	Gould et al. 2018
APOBEC3A/B	270	PCR essays	Kidd et al. 2007
HYDIN/2	5	Fluorescent in situ hybridization (FISH)	Dougherty et al. 2017

## Sheet: Supplementary Data 3
Supplementary Data 3: 167 low-copy repeat loci used for Parascopy evaluation. For each locus the table contains its reference copy number, genes that overlap the locus and genes that overlap regions, homologous to the locus. If a locus contains subregions with various reference copy numbers, they are displayed through a comma (subregions with reference copy number = 2 are ignored).
Locus name	Locus	Length (bp)	Reference copy numbers	Genes overlapping the locus	Genes overlapping regions, homologous to the locus
SLC35E2B	chr1:1632164-1699600	67437	4	AL691432.1 (transcribed_processed_pseudogene), CDK11B (protein_coding), FO704657.1 (lncRNA), MMP23B (protein_coding), SLC35E2B (protein_coding)	AL031282.1 (transcribed_processed_pseudogene), AL031282.2 (lncRNA), CDK11A (protein_coding), MMP23A (unprocessed_pseudogene), NADK (protein_coding), SLC35E2A (transcribed_unprocessed_pseudogene)
PRAMEF1	chr1:12789330-12796628	7299	10	PRAMEF1 (protein_coding)	PRAMEF13 (protein_coding), PRAMEF14 (protein_coding), PRAMEF28P (unprocessed_pseudogene), PRAMEF2 (protein_coding)
PRAMEF18	chr1:13217706-13226349	8644	4, 6	PRAMEF18 (protein_coding)	PRAMEF19 (protein_coding)
PRAMEF8	chr1:13276036-13286179	10144	4	PRAMEF8 (protein_coding), RNU6-771P (snRNA)	PRAMEF7 (protein_coding), RNU6-1072P (snRNA)
PNRC2	chr1:23956840-23963462	6623	4	PNRC2 (protein_coding)	PNRC2P1 (processed_pseudogene)
RHCE	chr1:25362250-25430192	67943	4	AL031284.1 (processed_pseudogene), RHCE (protein_coding), TMEM50A (protein_coding)	AP002884.2 (protein_coding), RHD (protein_coding), RSRP1 (protein_coding), SDHDP6 (processed_pseudogene), SDHD (protein_coding)
BMP8A	chr1:39491637-39529869	38233	4	BMP8A (protein_coding), OXCT2P1 (unprocessed_pseudogene), PPIEL (transcribed_unprocessed_pseudogene)	BMP8B (protein_coding), OXCT2 (protein_coding), PPIE (protein_coding)
CYP4A11	chr1:46929118-46943216	14099	4	CYP4A11 (protein_coding)	CYP4A22-AS1 (lncRNA), CYP4A22 (protein_coding)
CYP4Z1	chr1:47067232-47118318	51087	4	CYP4A22-AS1 (lncRNA), CYP4Z1 (protein_coding), TUBAP9 (processed_pseudogene)	CYP4Z2P (transcribed_unprocessed_pseudogene), TUBAP8 (processed_pseudogene)
AMY1C	chr1:103745407-103761087	15681	6	AMY1C (protein_coding)	AMY1A (protein_coding), AMY1B (protein_coding)
NBPF4	chr1:108220992-108249081	28090	4, 6, 8	NBPF4 (protein_coding)	NBPF22P (transcribed_unprocessed_pseudogene), NBPF5P (transcribed_unprocessed_pseudogene), NBPF6 (protein_coding)
GSTM5	chr1:109668023-109687900	19878	4	GSTM1 (protein_coding), GSTM2 (protein_coding), GSTM4 (protein_coding)	AC000032.1 (lncRNA), GSTM5 (protein_coding)
NOTCH2	chr1:119989001-120105779	116779	6, 8, 10	AC245008.1 (lncRNA), NOTCH2 (protein_coding)	AC239799.1 (lncRNA), AC242842.3 (protein_coding), NBPF10 (protein_coding), NBPF14 (protein_coding), NBPF26 (protein_coding), NOTCH2NLA (protein_coding), NOTCH2NLB (protein_coding), NOTCH2NLC (protein_coding), NOTCH2NLR (protein_coding)
GPR89A	chr1:145605096-145686998	81903	4	GPR89A (protein_coding), NBPF25P (transcribed_unprocessed_pseudogene), PDZK1 (protein_coding)	AL359546.1 (lncRNA), CFAP47 (protein_coding), GPR89B (protein_coding), NRXN3 (protein_coding), PDZK1P1 (transcribed_unprocessed_pseudogene), SAMD12 (protein_coding)
FCGR1A	chr1:149781952-149797518	15567	6	AC243772.2 (lncRNA), FCGR1A (protein_coding), H2BC18 (protein_coding)	AC244453.2 (lncRNA), AC244453.3 (lncRNA), FCGR1B (protein_coding), FCGR1CP (unprocessed_pseudogene), H2BP2 (transcribed_unprocessed_pseudogene)
MTX1	chr1:155208700-155215123	6424	4	AC234582.1 (lncRNA), GBAP1 (transcribed_unprocessed_pseudogene), MTX1 (protein_coding), THBS3 (protein_coding)	GBA (protein_coding), MTX1P1 (unprocessed_pseudogene)
GBA	chr1:155231479-155244699	13221	4	GBA (protein_coding), MTX1P1 (unprocessed_pseudogene)	AC234582.1 (lncRNA), GBAP1 (transcribed_unprocessed_pseudogene), MTX1 (protein_coding)
MSTO1	chr1:155609789-155614951	5163	4	AL353807.2 (lncRNA), AL353807.3 (unprocessed_pseudogene), MSTO1 (protein_coding)	GON4L (protein_coding), MSTO2P (unprocessed_pseudogene)
FCGR2A	chr1:161511501-161529540	18040	4	AL590385.2 (lncRNA), FCGR2A (protein_coding), HSPA6 (protein_coding)	FCGR2C (polymorphic_pseudogene), HSPA7 (unprocessed_pseudogene)
FCGR3A	chr1:161540267-161555737	15471	4	AL590385.2 (lncRNA), FCGR3A (protein_coding)	FCGR3B (protein_coding)
HSD17B7	chr1:162785703-162817817	32115	4	DDR2 (protein_coding), HSD17B7 (protein_coding)	AL117339.4 (protein_coding), HSD17B7P2 (transcribed_unprocessed_pseudogene), SEPTIN7P9 (transcribed_unprocessed_pseudogene)
CFH	chr1:196745497-196748019	2523	4	CFH (protein_coding)	CFHR1 (protein_coding)
CFHR4	chr1:196888015-196922647	34633	4	CFHR4 (protein_coding)	CFHR3 (protein_coding)
SRGAP2	chr1:206181180-206409977	228798	6, 8	AC244023.1 (unprocessed_pseudogene), FAM72A (protein_coding), SRGAP2 (protein_coding)	AC004053.1 (lncRNA), AC016766.1 (lncRNA), AC025470.2 (lncRNA), AC090371.2 (lncRNA), AC103409.1 (lncRNA), AC239859.1 (unprocessed_pseudogene), AC242498.1 (processed_pseudogene), AC243994.1 (processed_pseudogene), AGBL1 (protein_coding), AL121900.1 (protein_coding), AL132800.1 (lncRNA), AL356157.2 (processed_pseudogene), AP002784.1 (lncRNA), CDIN1 (protein_coding), COL24A1 (protein_coding), CXXC4-A…
CEP170	chr1:243119429-243212177	92749	4	AL606534.1 (lncRNA), AL606534.2 (lncRNA), CEP170 (protein_coding)	CEP170P1 (transcribed_unprocessed_pseudogene), RAD51B (protein_coding)
RMND5A	chr2:86715292-86743083	27792	4	RMND5A (protein_coding), RNF103-CHMP3 (protein_coding)	AC092651.1 (unprocessed_pseudogene), AC092651.2 (lncRNA), ANAPC1P2 (lncRNA)
CD8B	chr2:86834206-86863038	28833	4	ANAPC1P1 (transcribed_unprocessed_pseudogene), CD8B (protein_coding)	CD8B2 (protein_coding)
FAHD2A	chr2:95402709-95418118	15410	4, 6	AC009238.3 (unprocessed_pseudogene), FAHD2A (protein_coding)	AC008268.1 (lncRNA), FAHD2B (protein_coding), FAHD2CP (transcribed_unprocessed_pseudogene), GPAT2P2 (unprocessed_pseudogene), GPAT2 (protein_coding)
TRIM43	chr2:95590519-95604778	14260	6	AC009237.4 (processed_pseudogene), TRIM43 (protein_coding)	AC009237.11 (processed_pseudogene), AC018892.1 (unprocessed_pseudogene), TRIM43B (protein_coding), TRIM43CP (unprocessed_pseudogene)
GPAT2	chr2:96020992-96040000	19009	4, 6	FAHD2CP (transcribed_unprocessed_pseudogene), GPAT2 (protein_coding)	AC009238.3 (unprocessed_pseudogene), FAHD2A (protein_coding), FAHD2B (protein_coding), GPAT2P1 (transcribed_unprocessed_pseudogene), GPAT2P2 (unprocessed_pseudogene)
LIMS1	chr2:108650579-108687692	37114	6	LIMS1-AS1 (lncRNA), LIMS1 (protein_coding)	AC013271.1 (protein_coding), AC112229.2 (lncRNA), AC112229.3 (protein_coding), LIMS3 (protein_coding), LIMS4 (protein_coding)
LIMS3	chr2:109894501-109929868	35368	4, 6	AC013271.1 (protein_coding), LIMS3 (protein_coding)	AC112229.2 (lncRNA), AC112229.3 (protein_coding), LIMS1-AS1 (lncRNA), LIMS1 (protein_coding), LIMS4 (protein_coding)
MALL	chr2:110078871-110095300	16430	4	MALL (protein_coding), MIR4436B1 (miRNA)	AC140479.4 (lncRNA), MALLP1 (transcribed_unprocessed_pseudogene), MIR4436B2 (miRNA)
TTL	chr2:112496501-112502000	5500	6	TTL (protein_coding)	AC108938.1 (unprocessed_pseudogene)
RABL2A	chr2:113624001-113648396	24396	4	RABL2A (protein_coding), RPL23AP7 (transcribed_processed_pseudogene)	AC016629.3 (lncRNA), AC240565.2 (lncRNA), CENPBD1P1 (transcribed_processed_pseudogene), FAM157A (transcribed_unprocessed_pseudogene), LINC01002 (lncRNA), RABL2B (protein_coding), RPL23AP82 (transcribed_unprocessed_pseudogene)
HS6ST1	chr2:128265480-128268873	3394	4	HS6ST1 (protein_coding)	HS6ST1P1 (processed_pseudogene)
MZT2B	chr2:130181738-130190729	8992	4	MZT2B (protein_coding), SMPD4 (protein_coding)	MIR4784 (miRNA), MZT2A (protein_coding)
CFC1	chr2:130587166-130604575	17410	4	AC140481.2 (lncRNA), CFC1 (protein_coding), Metazoa_SRP (misc_RNA)	AC013269.1 (lncRNA), AC013269.2 (lncRNA), CFC1B (protein_coding)
TUBA3D	chr2:131475459-131483530	8072	4	MZT2A (protein_coding), TUBA3D (protein_coding)	TUBA3E (protein_coding)
CCDC74A	chr2:131527503-131533666	6164	4	CCDC74A (protein_coding)	CCDC74B (protein_coding), MED15P9 (transcribed_unprocessed_pseudogene)
NEB	chr2:151578796-151588972	10177	6	NEB (protein_coding)	*
ALPP	chr2:232378725-232382889	4165	4	AC068134.1 (lncRNA), ALPP (protein_coding)	ALPG (protein_coding)
AQP12B	chr2:240675042-240685789	10748	4	AQP12B (protein_coding)	AC011298.1 (lncRNA), AQP12A (protein_coding)
PROS1	chr3:93872782-93879598	6817	4	PROS1 (protein_coding)	PROS2P (unprocessed_pseudogene)
ROPN1	chr3:123968522-123992977	24456	4	ROPN1 (protein_coding)	ROPN1B (protein_coding)
PIK3CA	chr3:179214689-179244780	30092	4	KCNMB3 (protein_coding), PIK3CA (protein_coding)	AP000547.1 (unprocessed_pseudogene), KCNMB3P1 (transcribed_unprocessed_pseudogene)
MUC20	chr3:195720885-195725458	4574	4	MUC20-OT1 (lncRNA), MUC20 (protein_coding)	MUC20P1 (unprocessed_pseudogene)
UGT2B15	chr4:68646598-68670652	24055	4	UGT2B15 (protein_coding)	UGT2B17 (protein_coding)
GYPA	chr4:144109304-144143949	34646	6	AC098588.3 (lncRNA), AC107223.1 (lncRNA), GYPA (protein_coding)	AC093890.2 (lncRNA), GYPB (protein_coding), GYPE (protein_coding)
KLHL2	chr4:165207562-165287402	79841	4, 6	GK3P (protein_coding), KLHL2 (protein_coding), RNU4-87P (snRNA), TMEM192 (protein_coding)	AC093752.1 (transcribed_unprocessed_pseudogene), AC110373.1 (unprocessed_pseudogene), GK4P (processed_pseudogene), KLHL2P1 (unprocessed_pseudogene), RNU4-33P (snRNA)
ZDHHC11	chr5:793758-846586	52829	4	SPCS2P3 (processed_pseudogene), ZDHHC11 (protein_coding)	ZDHHC11B (protein_coding)
EMB	chr5:50396090-50443248	47159	4	EMB (protein_coding)	EMBP1 (transcribed_unprocessed_pseudogene)
GTF2H2C	chr5:69555192-69600221	45030	6, 8	GTF2H2C (protein_coding), OCLN (protein_coding)	AC146944.2 (lncRNA), GTF2H2B (transcribed_unprocessed_pseudogene), GTF2H2 (protein_coding)
SMN1	chr5:70895670-70958942	63273	4, 6	AC139834.1 (lncRNA), SERF1A (protein_coding), SMN1 (protein_coding)	AC140134.1 (lncRNA), ARHGAP20 (protein_coding), CDH12 (protein_coding), GVINP1 (transcribed_unprocessed_pseudogene), SERF1B (protein_coding), SMN2 (protein_coding)
THOC3	chr5:175912874-176039680	126807	4	AC138965.1 (lncRNA), AC139491.3 (lncRNA), OR1X1P (unprocessed_pseudogene), THOC3-AS1 (lncRNA), THOC3 (protein_coding)	AC106795.1 (transcribed_unprocessed_pseudogene), AC140125.3 (lncRNA), OR1X5P (unprocessed_pseudogene)
SIMC1	chr5:176233368-176301975	68608	4	SIMC1 (protein_coding)	AC139795.1 (transcribed_unprocessed_pseudogene), AF279873.3 (lncRNA), AL353604.1 (lncRNA), ANKFN1 (protein_coding), CENPA (protein_coding), CFAP47 (protein_coding), CSMD3 (protein_coding), DMD (protein_coding), FER (protein_coding), GALK2 (protein_coding), HEXB (protein_coding), ITGBL1 (protein_coding), LIFR-AS1 (lncRNA), NR2E3 (protein_coding), OBI1-AS1 (lncRNA), SCGB2B2 (protein_coding)
ZNF322	chr6:26634384-26638730	4347	4	ZNF322 (protein_coding)	AL590705.3 (lncRNA), ANKRD18CP (unprocessed_pseudogene), ZNF322P1 (processed_pseudogene)
HSPA1A	chr6:31815405-31817690	2286	4	HSPA1A (protein_coding)	AL671762.1 (lncRNA), HSPA1B (protein_coding)
C4A	chr6:31980532-32006219	25688	4	C4A-AS1 (lncRNA), C4A (protein_coding), CYP21A1P (transcribed_unprocessed_pseudogene), STK19 (protein_coding)	C4B-AS1 (lncRNA), C4B (protein_coding), CYP21A2 (protein_coding), STK19B (unprocessed_pseudogene)
FOXO3	chr6:108679825-108684774	4950	4	FOXO3 (protein_coding)	FOXO3B (protein_coding), ZNF286B (transcribed_unprocessed_pseudogene)
PLG	chr6:160698893-160712953	14061	8	AL109933.1 (lncRNA), PLG (protein_coding)	AC133644.2 (lncRNA), PLGLA (transcribed_unprocessed_pseudogene), PLGLB1 (protein_coding), PLGLB2 (protein_coding), RGPD1 (protein_coding), RGPD2 (protein_coding), RGPD3 (protein_coding)
TCP10L2	chr6:167166651-167196913	30263	4	AL121935.3 (lncRNA), TCP10L2 (protein_coding)	TCP10L3 (transcribed_unprocessed_pseudogene), TTLL2 (protein_coding)
PMS2	chr7:5896086-5986844	90759	4	CCZ1 (protein_coding), PMS2 (protein_coding), RSPH10B (protein_coding)	AC004967.1 (transcribed_unprocessed_pseudogene), AC004967.2 (lncRNA), AC079781.5 (lncRNA), CCZ1B (protein_coding), PMS2CL (transcribed_unprocessed_pseudogene), RSPH10B2 (protein_coding)
DPY19L1	chr7:34934399-35000204	65806	4	DPY19L1 (protein_coding), MIR548N (miRNA)	DPY19L1P1 (unprocessed_pseudogene), DPY19L1P2 (unprocessed_pseudogene)
TBX20	chr7:35202138-35241571	39434	4	TBX20 (protein_coding)	AC084357.2 (lncRNA), AC084357.3 (transcribed_unprocessed_pseudogene)
FKBP6	chr7:73297517-73329121	31605	6	AC211485.1 (processed_pseudogene), FKBP6 (protein_coding), NSUN5 (protein_coding), POM121B (unprocessed_pseudogene), TRIM50 (protein_coding)	AC211476.1 (unprocessed_pseudogene), AC211486.1 (transcribed_unprocessed_pseudogene), NSUN5P1 (transcribed_unprocessed_pseudogene), NSUN5P2 (transcribed_unprocessed_pseudogene), POM121C (protein_coding), POM121 (protein_coding), STAG3L1 (transcribed_unprocessed_pseudogene), STAG3L3 (transcribed_unprocessed_pseudogene), TRIM73 (protein_coding), TRIM74 (protein_coding)
GTF2I	chr7:74728217-74765692	37476	6	AC211433.1 (lncRNA), GTF2I (protein_coding), PHBP15 (processed_pseudogene)	GTF2IP1 (transcribed_unprocessed_pseudogene), GTF2IP4 (transcribed_processed_pseudogene), PHBP5 (processed_pseudogene), PHBP6 (processed_pseudogene)
NCF1	chr7:74768963-74856551	87589	4, 6	GTF2IRD2 (protein_coding), NCF1 (protein_coding), STAG3L2 (transcribed_unprocessed_pseudogene)	GTF2I (protein_coding), GTF2IRD2B (protein_coding), GTF2IRD2P1 (transcribed_unprocessed_pseudogene), NCF1B (transcribed_unprocessed_pseudogene), NCF1C (unprocessed_pseudogene)
ZP3	chr7:76436099-76447071	10973	4	ZP3 (protein_coding)	AC004980.1 (transcribed_unprocessed_pseudogene), POMZP3 (protein_coding)
DTX2	chr7:76456677-76516522	59846	4, 6	AC005522.1 (lncRNA), DTX2 (protein_coding), FDPSP2 (processed_pseudogene), UPK3B (protein_coding)	AC004980.1 (transcribed_unprocessed_pseudogene), AC114737.1 (lncRNA), DTX2P1 (transcribed_unprocessed_pseudogene), DTX2P1-UPK3BP1-PMS2P11 (lncRNA), FDPSP7 (processed_pseudogene), POMZP3 (protein_coding), UPK3BP1 (transcribed_unprocessed_pseudogene)
FAM185A	chr7:102747933-102809225	61293	4	AC105052.2 (processed_pseudogene), AC105052.5 (lncRNA), FAM185A (protein_coding)	AC007000.1 (processed_pseudogene), AC007000.2 (processed_pseudogene), AC007000.3 (lncRNA), AC068305.2 (lncRNA), AGBL4 (protein_coding), CCDC146 (protein_coding), FAM185BP (transcribed_unprocessed_pseudogene), MDGA2 (protein_coding), POLD3 (protein_coding)
METTL2B	chr7:128474912-128508417	33506	4	AC010655.4 (lncRNA), Metazoa_SRP (misc_RNA), METTL2B (protein_coding)	METTL2A (protein_coding)
ARHGEF35	chr7:144186949-144200833	13885	4, 6	ARHGEF35-AS1 (lncRNA), ARHGEF35 (protein_coding)	AC074386.1 (lncRNA), ARHGEF34P (unprocessed_pseudogene), ARHGEF5 (protein_coding), OR2A1-AS1 (lncRNA), OR2A9P (transcribed_unprocessed_pseudogene)
ACTR3B	chr7:152759750-152845950	86201	4	ACTR3B (protein_coding)	AC092681.1 (unprocessed_pseudogene), AC092681.3 (lncRNA), ACTR3C (protein_coding), ATP6V0E2 (protein_coding)
DEFA3	chr8:7012029-7022209	10181	6	DEFA3 (protein_coding)	DEFA1B (protein_coding), DEFA1 (protein_coding)
PRR23D1	chr8:7534629-7546000	11372	4	AC134684.12 (unprocessed_pseudogene), PRR23D1 (protein_coding)	AC084121.4 (unprocessed_pseudogene), PRR23D2 (protein_coding)
SPAG11A	chr8:7842877-7873867	30991	4	SPAG11A (protein_coding)	SPAG11B (protein_coding)
RLN2	chr9:5299865-5304839	4975	4	RLN2 (protein_coding)	RLN1 (protein_coding)
HAUS6	chr9:19053142-19060000	6859	4	HAUS6 (protein_coding)	HAUS6P3 (processed_pseudogene)
FAM205A	chr9:34723054-34729488	6435	4	AL162231.5 (lncRNA), FAM205A (protein_coding)	AL589645.1 (lncRNA), FAM205BP (transcribed_unprocessed_pseudogene)
ZNF658	chr9:66851427-66937141	85715	4, 6, 8	BX664608.1 (processed_pseudogene), ZNF658 (protein_coding)	AL445584.2 (lncRNA), SKP1P3 (processed_pseudogene), ZNF658B (transcribed_unprocessed_pseudogene)
PGM5	chr9:68323309-68416768	93460	4, 6, 8	AL161457.2 (lncRNA), AL353608.3 (lncRNA), PGM5-AS1 (lncRNA), PGM5 (protein_coding)	AC016745.1 (lncRNA), AL353763.1 (TEC), AL449043.1 (lncRNA), AL449043.2 (transcribed_unprocessed_pseudogene), BX255923.1 (lncRNA), BX255923.2 (lncRNA), DLG2 (protein_coding), FRG1HP (transcribed_unprocessed_pseudogene), LINC00504 (lncRNA), LINC01961 (lncRNA), PGM5P2 (transcribed_unprocessed_pseudogene), PGM5P3-AS1 (lncRNA), PGM5P4-AS1 (lncRNA), PGM5P4 (unprocessed_pseudogene), WASHC1 (protein_codi…
CEL	chr9:133061543-133071863	10321	4	CEL (protein_coding)	CELP (transcribed_unprocessed_pseudogene)
AKR1C2	chr10:4994224-5018031	23808	4	AKR1C2 (protein_coding), AL391427.1 (lncRNA), U8 (snoRNA)	AKR1C1 (protein_coding)
TIMM23	chr10:45968602-46003742	35141	4, 6	PARGP1 (transcribed_unprocessed_pseudogene), SNORA74C-1 (snoRNA), TIMM23 (protein_coding)	PARG (protein_coding), SNORA74C-2 (snoRNA), TIMM23B-AGAP6 (protein_coding), TIMM23B (protein_coding)
ANXA8L1	chr10:46376001-46396784	20784	4, 6	AC244230.1 (lncRNA), AC244230.2 (lncRNA), ANXA8L1 (protein_coding)	AC245041.2 (lncRNA), ANXA8 (protein_coding)
NPY4R	chr10:46456240-46470818	14579	4	AC244230.2 (lncRNA), NPY4R (protein_coding)	AC245041.2 (lncRNA), NPY4R2 (protein_coding)
SYT15	chr10:46573218-46598465	25248	4, 6	AL356056.1 (lncRNA), AL356056.2 (lncRNA), SYT15 (protein_coding)	AL157893.1 (unprocessed_pseudogene), AL157893.2 (lncRNA), FO681492.1 (protein_coding), NUTM2A-AS1 (lncRNA)
FRMPD2	chr10:48148089-48181659	33571	4	FRMPD2 (protein_coding)	FRMPD2B (unprocessed_pseudogene)
ASAH2	chr10:50177779-50201000	23222	4	ASAH2 (protein_coding)	ASAH2B (protein_coding)
EIF5AL1	chr10:79507843-79521440	13598	4	AL133481.2 (transcribed_processed_pseudogene), EIF5AL1 (protein_coding)	AL359195.2 (TEC), AL513174.1 (unprocessed_pseudogene), EIF5AP4 (processed_pseudogene), EIF5A (protein_coding), GPS2 (protein_coding)
MUC5B	chr11:1242601-1246400	3800	8	MUC5B-AS1 (lncRNA), MUC5B (protein_coding)	*
SAA1	chr11:18266062-18269977	3916	4	RNA5SP334 (rRNA_pseudogene), SAA1 (protein_coding)	RNA5SP333 (rRNA_pseudogene), SAA2 (protein_coding), SAA2-SAA4 (protein_coding)
TRIM49B	chr11:49025807-49042031	16225	6	TRIM49B (protein_coding)	TRIM49C (protein_coding), TRIM49 (protein_coding)
PGA3	chr11:61203148-61221449	18302	4, 6	PGA3 (protein_coding)	AP003037.1 (lncRNA), PGA4 (protein_coding), PGA5 (protein_coding)
INTS4	chr11:77886001-77959000	73000	6, 8	AAMDC (protein_coding), AP002812.4 (processed_pseudogene), INTS4 (protein_coding)	AC073107.1 (transcribed_unprocessed_pseudogene), AC079385.1 (lncRNA), AC114501.2 (unprocessed_pseudogene), INTS4P1 (transcribed_unprocessed_pseudogene), INTS4P2 (transcribed_unprocessed_pseudogene)
GRM5	chr11:88834601-89065200	230600	4	GRM5 (protein_coding)	AC136759.1 (transcribed_unprocessed_pseudogene), CLIC2 (protein_coding), DLGAP2 (protein_coding), DOCK3 (protein_coding), GOLIM4 (protein_coding), MAB21L3 (protein_coding), NPFFR2 (protein_coding), PUDP (protein_coding)
FOLH1	chr11:49144623-49210000	65378	4, 6	FOLH1 (protein_coding)	AP006587.6 (lncRNA), FOLH1B (transcribed_unprocessed_pseudogene)
TRIM49	chr11:89792656-89811848	19193	4, 6	TRIM49 (protein_coding)	TRIM49B (protein_coding), TRIM49C (protein_coding)
UBTFL1	chr11:90082770-90092131	9362	6	UBTFL1 (protein_coding)	ANKRD36 (protein_coding), AP001831.1 (lncRNA), AP003122.2 (lncRNA), GRIK2 (protein_coding), HTR2C (protein_coding), ME3 (protein_coding), MEI4 (protein_coding), PRMT8 (protein_coding), PTPRT (protein_coding), UBTFL2 (processed_pseudogene), UBTFL7 (processed_pseudogene), Z93403.1 (lncRNA)
PCSK7	chr11:117204338-117210000	5663	4	AP000892.4 (TEC), PCSK7 (protein_coding), TAGLN (protein_coding)	AP005018.2 (unprocessed_pseudogene)
IQSEC3	chr12:61768-76500	14733	4	IQSEC3 (protein_coding)	AL137028.1 (processed_pseudogene)
VWF	chr12:6008001-6027500	19500	4	VWF (protein_coding)	AC005301.1 (lncRNA), TPTEP1 (transcribed_unprocessed_pseudogene), VWFP1 (transcribed_unprocessed_pseudogene)
KLRC2	chr12:10412316-10430000	17685	4	AC068775.1 (protein_coding), KLRC2 (protein_coding), KLRC3 (protein_coding)	KLRC1 (protein_coding)
DDX11	chr12:31072522-31106299	33778	4, 6	AC008013.3 (unprocessed_pseudogene), DDX11-AS1 (lncRNA), DDX11 (protein_coding), SNORA75 (snoRNA)	AC009533.1 (unprocessed_pseudogene), AC009533.2 (processed_pseudogene), AC092821.3 (lncRNA), AC141557.2 (unprocessed_pseudogene), DDX12P (unprocessed_pseudogene)
KRT86	chr12:52288501-52291500	3000	4	KRT81 (protein_coding), KRT86 (protein_coding)	AC121757.2 (lncRNA)
KRT6C	chr12:52468517-52473926	5410	6	KRT6C (protein_coding)	KRT6A (protein_coding), KRT6B (protein_coding)
NUDT4	chr12:93399001-93402500	3500	6	NUDT4 (protein_coding)	NUDT4B (protein_coding), NUDT4P2 (processed_pseudogene)
HCAR2	chr12:122699165-122705151	5987	4	AC026333.3 (lncRNA), HCAR2 (protein_coding)	HCAR3 (protein_coding)
PRR20C	chr13:57140443-57146503	6061	10	PRR20A (protein_coding), PRR20C (protein_coding)	PRR20B (protein_coding), PRR20D (protein_coding), PRR20E (protein_coding)
DHRS4L2	chr14:23953735-23980896	27162	4	AL136419.1 (lncRNA), DHRS4-AS1 (lncRNA), DHRS4L2 (protein_coding), DHRS4 (protein_coding)	AL136419.3 (lncRNA), DHRS4L1 (transcribed_unprocessed_pseudogene)
ACOT1	chr14:73537144-73544191	7048	4	ACOT1 (protein_coding), HEATR4 (protein_coding), NT5CP2 (transcribed_processed_pseudogene)	AC005225.2 (lncRNA), ACOT2 (protein_coding), NT5CP1 (processed_pseudogene)
OTUD7A	chr15:31623772-31735058	111287	4	OTUD7A (protein_coding)	AC091057.1 (lncRNA), AC091057.4 (transcribed_unprocessed_pseudogene), AC091057.5 (protein_coding), AC091057.6 (transcribed_unprocessed_pseudogene), AC097515.1 (lncRNA), ATP8A2 (protein_coding)
CHRNA7	chr15:32154859-32178018	23160	4	CHRNA7 (protein_coding), Y_RNA (misc_RNA)	CHRFAM7A (protein_coding)
STRC	chr15:43558001-43650000	92000	4	AC011330.2 (lncRNA), AC011330.3 (protein_coding), CATSPER2 (protein_coding), CKMT1B (protein_coding), PDIA3P2 (unprocessed_pseudogene), PPIP5K1 (protein_coding), RNU6-554P (snRNA), RNU6-610P (snRNA), STRC (protein_coding)	AC011330.1 (unprocessed_pseudogene), CATSPER2P1 (transcribed_unprocessed_pseudogene), CKMT1A (protein_coding), PDIA3 (protein_coding), STRCP1 (transcribed_unprocessed_pseudogene)
SORD	chr15:45030001-45081508	51508	4	AC091117.1 (lncRNA), AC091117.2 (lncRNA), SORD (protein_coding), Y_RNA (misc_RNA)	AC122108.1 (lncRNA), AL136456.1 (lncRNA), ASTN2 (protein_coding), CCSER1 (protein_coding), COL4A6 (protein_coding), DLEU1 (lncRNA), EYS (protein_coding), HMGCLL1 (protein_coding), MAML3 (protein_coding), MARCHF1 (protein_coding), SATB1-AS1 (lncRNA), SORD2P (transcribed_unprocessed_pseudogene)
ADAMTS7	chr15:78757922-78811464	53543	4	ADAMTS7 (protein_coding), MORF4L1 (protein_coding)	ADAMTS7P1 (transcribed_unprocessed_pseudogene), ADAMTS7P3 (transcribed_unprocessed_pseudogene), ADAMTS7P4 (transcribed_unprocessed_pseudogene), TBC1D2B (protein_coding)
TPSB2	chr16:1225688-1231184	5497	4, 6	TPSB2 (protein_coding)	TPSAB1 (protein_coding), TPSD1 (protein_coding)
PDPK1	chr16:2537980-2603188	65209	4	AC093525.10 (TEC), AC093525.3 (lncRNA), AC093525.4 (lncRNA), AC093525.5 (lncRNA), AC093525.6 (lncRNA), AC093525.7 (lncRNA), AC093525.9 (TEC), AC141586.3 (lncRNA), AC141586.5 (TEC), PDPK1 (protein_coding)	AC141586.1 (transcribed_unprocessed_pseudogene), AC141586.2 (lncRNA), AC141586.4 (TEC), ERVK13-1 (lncRNA), PDPK2P (transcribed_unprocessed_pseudogene)
KCTD5	chr16:2682524-2697000	14477	4	AC092117.2 (TEC), KCTD5 (protein_coding)	AC141586.1 (transcribed_unprocessed_pseudogene)
NOMO1	chr16:14829826-14901157	71332	6, 8	AC136443.5 (processed_pseudogene), NOMO1 (protein_coding)	AC136618.2 (processed_pseudogene), AC136624.2 (lncRNA), AC136624.3 (processed_pseudogene), NOMO2 (protein_coding), NOMO3 (protein_coding)
ABCC6	chr16:16198410-16228707	30298	4, 6	ABCC6 (protein_coding), AC136624.1 (lncRNA)	ABCC6P1 (transcribed_unprocessed_pseudogene), ABCC6P2 (transcribed_unprocessed_pseudogene), AC136618.1 (lncRNA)
ACSM2A	chr16:20446462-20487669	41208	4	AC137056.1 (lncRNA), ACSM2A (protein_coding)	AC141273.1 (lncRNA), ACSM2B (protein_coding)
OTOA	chr16:21728001-21764724	36724	4	OTOA (protein_coding)	OTOAP1 (transcribed_unprocessed_pseudogene)
EIF3C	chr16:28683559-28737849	54291	4, 6	AC009093.11 (lncRNA), AC145285.4 (unprocessed_pseudogene), CDC37P1 (processed_pseudogene), EIF3C (protein_coding), MIR6862-2 (miRNA)	AC061975.8 (lncRNA), AC145285.2 (lncRNA), ATG10 (protein_coding), CDC37P2 (processed_pseudogene), CFAP92 (protein_coding), COG3 (protein_coding), DNAJC25-GNG10 (protein_coding), DNAJC25 (protein_coding), EIF3CL (protein_coding), MAPKAP1 (protein_coding), MIR6862-1 (miRNA), TBC1D5 (protein_coding)
SULT1A4	chr16:29449502-29469966	20465	4	AC133555.3 (transcribed_unprocessed_pseudogene), AC133555.4 (unprocessed_pseudogene), AC133555.5 (transcribed_unprocessed_pseudogene), AC133555.6 (lncRNA), BOLA2 (protein_coding), BOLA2-SMG1P6 (protein_coding), SLX1B (protein_coding), SLX1B-SULT1A4 (lncRNA), SULT1A4 (protein_coding)	AC009093.11 (lncRNA), AC020765.6 (protein_coding), AC106782.1 (transcribed_unprocessed_pseudogene), AC106782.6 (transcribed_unprocessed_pseudogene), BOLA2B (protein_coding), CORO1A (protein_coding), SLX1A (protein_coding), SLX1A-SULT1A3 (lncRNA), SULT1A2 (protein_coding), SULT1A3 (protein_coding)
CLEC18A	chr16:69945706-69969452	23747	6	CLEC18A (protein_coding)	AC009053.3 (lncRNA), AC009060.1 (lncRNA), CLEC18B (protein_coding), CLEC18C (protein_coding)
PDPR	chr16:70110354-70148800	38447	4	AC009060.1 (lncRNA), PDPR (protein_coding)	AC009053.1 (transcribed_unprocessed_pseudogene), AC009053.2 (lncRNA), AC009120.2 (lncRNA)
HYDIN	chr16:70811001-71169000	358000	4	AC138625.1 (lncRNA), AC138625.2 (lncRNA), HYDIN (protein_coding), RNU6ATAC25P (snRNA)	AC011246.1 (lncRNA), AC011369.1 (lncRNA), AC040168.1 (lncRNA), AC060765.2 (lncRNA), AC068858.1 (lncRNA), AC087632.2 (protein_coding), AC090348.1 (lncRNA), AC093765.2 (lncRNA), AC093765.3 (lncRNA), AC103409.1 (lncRNA), AC104123.1 (lncRNA), AC108740.1 (unprocessed_pseudogene), AC109492.1 (lncRNA), AC120193.1 (lncRNA), AC136759.1 (transcribed_unprocessed_pseudogene), AC241929.1 (snRNA), ADAM7 (prote…
COX10	chr17:14170501-14194700	24200	4	COX10 (protein_coding), SNORA74 (snoRNA)	AC005324.2 (protein_coding), AC005838.1 (unprocessed_pseudogene), CDRT1 (protein_coding)
TVP23C-CDRT4	chr17:15519001-15685403	166403	4	AC005324.2 (protein_coding), AC005324.4 (lncRNA), AC005838.1 (unprocessed_pseudogene), AC005838.2 (lncRNA), CDRT1 (protein_coding), SNORA74 (snoRNA), TRIM16 (protein_coding), TVP23C-CDRT4 (protein_coding), TVP23C (protein_coding), ZNF29P (unprocessed_pseudogene)	AC026271.3 (transcribed_processed_pseudogene), AC107982.3 (lncRNA), COX10 (protein_coding), FBXW10 (protein_coding), MRTFB (protein_coding), PAK2 (protein_coding), TRIM16L (protein_coding), TVP23B (protein_coding)
ZNF286A	chr17:15694578-15725787	31210	4	AC005324.3 (protein_coding), UBE2SP1 (processed_pseudogene), ZNF286A (protein_coding)	AC026271.4 (lncRNA), FOXN3 (protein_coding), FOXO3B (protein_coding), UBE2SP2 (processed_pseudogene), ZNF286B (transcribed_unprocessed_pseudogene)
TBC1D26	chr17:15727248-15741000	13753	4	AC005324.3 (protein_coding), TBC1D26-AS1 (lncRNA), TBC1D26 (protein_coding)	AC026271.2 (transcribed_processed_pseudogene), AC026271.4 (lncRNA), TBC1D28 (protein_coding)
GRAPL	chr17:19122536-19164187	41652	4, 6	AC007952.1 (lncRNA), AC007952.5 (lncRNA), AC007952.6 (lncRNA), AC007952.9 (lncRNA), GRAPL (protein_coding)	AC003957.1 (TEC), AC007952.2 (lncRNA), AC007952.7 (lncRNA), AC106017.2 (lncRNA), EPN2 (protein_coding), GRAP (protein_coding)
MRPL45	chr17:38294487-38314000	19514	4	MRPL45 (protein_coding)	MRPL45P2 (transcribed_unprocessed_pseudogene)
ARHGAP23	chr17:38468001-38504000	36000	8, 10	ARHGAP23 (protein_coding)	AC142086.3 (processed_pseudogene), AC142086.6 (unprocessed_pseudogene), AC142381.3 (transcribed_unprocessed_pseudogene), ARHGAP23P1 (transcribed_unprocessed_pseudogene)
PLEKHM1	chr17:45435901-45495749	59849	4, 6	AC091132.2 (lncRNA), MIR4315-1 (miRNA), PLEKHM1 (protein_coding)	AC005670.3 (lncRNA), AC103810.1 (transcribed_unprocessed_pseudogene), MIR4315-2 (miRNA), PLEKHM1P1 (transcribed_unprocessed_pseudogene), RNU7-115P (snRNA)
NSF	chr17:46585670-46707200	121531	4	NSF (protein_coding)	NSFP1 (unprocessed_pseudogene)
DHX40	chr17:59572881-59600102	27222	4	DHX40 (protein_coding)	DHX40P1 (transcribed_unprocessed_pseudogene), RNFT1-DT (lncRNA), TBC1D3P1-DHX40P1 (lncRNA)
TLK2	chr17:62410001-62562000	152000	4	AC008026.1 (processed_pseudogene), AC008026.3 (lncRNA), EFCAB3 (protein_coding), METTL2A (protein_coding), TLK2 (protein_coding)	AC004147.4 (lncRNA), AC010655.2 (lncRNA), AC010655.3 (transcribed_unprocessed_pseudogene), AC010655.4 (lncRNA), AC024610.2 (lncRNA), AC090114.1 (processed_pseudogene), AC090114.2 (lncRNA), AC090114.3 (unprocessed_pseudogene), AC108010.1 (lncRNA), ASIC2 (protein_coding), Metazoa_SRP (misc_RNA), METTL2B (protein_coding)
CSH1	chr17:63892898-63897384	4487	4, 6	CSH1 (protein_coding)	CSH2 (protein_coding), CSHL1 (protein_coding)
PIEZO2	chr18:10910626-10914130	3505	4	PIEZO2 (protein_coding)	AP002414.5 (lncRNA)
ANKRD62	chr18:12125256-12129764	4509	4	ANKRD62 (protein_coding)	AC005301.1 (lncRNA), ANKRD62P1-PARP4P3 (lncRNA), ANKRD62P1 (transcribed_unprocessed_pseudogene), TPTEP1 (transcribed_unprocessed_pseudogene)
ROCK1	chr18:20941907-20958871	16965	4	ROCK1 (protein_coding)	ROCK1P1 (transcribed_unprocessed_pseudogene)
SERPINB3	chr18:63655198-63663984	8787	4	SERPINB11 (protein_coding), SERPINB3 (protein_coding)	SERPINB4 (protein_coding)
MBD3L5	chr19:7025579-7053592	28014	4, 6, 8, 10	MBD3L2 (protein_coding), MBD3L4 (protein_coding), MBD3L5 (protein_coding)	MBD3L2B (protein_coding), MBD3L3 (protein_coding)
ZNF799	chr19:12389517-12401271	11755	4	AC008758.4 (lncRNA), AC008758.5 (protein_coding), ZNF799 (protein_coding)	AC008758.6 (protein_coding), ZNF443 (protein_coding)
RHPN2	chr19:32978593-33064888	86296	4, 8	AC008521.1 (processed_pseudogene), RHPN2 (protein_coding)	AC142384.1 (unprocessed_pseudogene), RHPN2P1 (unprocessed_pseudogene)
FFAR3	chr19:35358308-35360991	2684	4	FFAR3 (protein_coding)	GPR42 (protein_coding)
LGALS7	chr19:38770021-38773735	3715	4	LGALS7 (protein_coding)	LGALS7B (protein_coding)
IFNL2	chr19:39267730-39270266	2537	4	IFNL2 (protein_coding)	IFNL3 (protein_coding)
FCGBP	chr19:39863324-39889994	26671	4	FCGBP (protein_coding)	*
CYP2A7	chr19:40873582-40887402	13821	4, 6	AC008537.1 (protein_coding), CYP2A7 (protein_coding)	AC008537.3 (TEC), CYP2A13 (protein_coding), CYP2A6 (protein_coding)
CD177	chr19:43353687-43363959	10273	4	AC005392.3 (lncRNA), CD177 (protein_coding)	CD177P1 (unprocessed_pseudogene)
SIGLEC11	chr19:49958542-49961392	2851	4	SIGLEC11 (protein_coding)	SIGLEC16 (polymorphic_pseudogene)
SYT3	chr19:50620005-50623425	3421	4	SYT3 (protein_coding)	AC010624.2 (lncRNA)
RFPL4AL1	chr19:55757153-55766000	8848	4	RFPL4A (protein_coding)	RFPL4AL1 (protein_coding)
ZNF814	chr19:57848732-57889074	40343	4	AC010326.2 (protein_coding), AC010326.3 (lncRNA), AC010326.4 (transcribed_processed_pseudogene), AC010522.1 (protein_coding), ZNF587 (protein_coding), ZNF814 (protein_coding)	ZNF417 (protein_coding), ZNF552 (protein_coding), ZNF586 (protein_coding), ZNF587B (protein_coding)
TMEM191B	chr22:18522803-18535573	12771	4, 6	AC023490.3 (processed_pseudogene), Metazoa_SRP (misc_RNA), PI4KAP1 (transcribed_unprocessed_pseudogene), TMEM191B (protein_coding)	PI4KAP2 (transcribed_unitary_pseudogene), PI4KA (protein_coding), TMEM191A (transcribed_unprocessed_pseudogene), TMEM191C (protein_coding)
RIMBP3	chr22:18600816-18613377	12562	6	AC023490.1 (scaRNA), RIMBP3 (protein_coding), RN7SKP131 (misc_RNA)	AP000552.3 (scaRNA), AP000557.1 (scaRNA), RIMBP3B (protein_coding), RIMBP3C (protein_coding), RN7SKP221 (misc_RNA), RN7SKP63 (misc_RNA), UBE2L3 (protein_coding)
PI4KA	chr22:20700597-20738049	37453	6	PI4KA (protein_coding), TMEM191A (transcribed_unprocessed_pseudogene)	AC023490.3 (processed_pseudogene), PI4KAP1 (transcribed_unprocessed_pseudogene), PI4KAP2 (transcribed_unitary_pseudogene), TMEM191B (protein_coding), TMEM191C (protein_coding)
TOP3B	chr22:21954497-21958494	3998	4	PPM1F-AS1 (lncRNA), TOP3B (protein_coding)	TOP3BP1 (processed_pseudogene)
DDT	chr22:23956176-23970000	13825	4	AC253536.2 (processed_pseudogene), AC253536.6 (lncRNA), DDTL (protein_coding), GSTT2B (protein_coding)	AC253536.1 (transcribed_unprocessed_pseudogene), AC253536.5 (unprocessed_pseudogene), AC253536.7 (protein_coding), DDT (protein_coding), GSTT2 (polymorphic_pseudogene)
APOBEC3A	chr22:38960168-38962676	2509	4	APOBEC3A (protein_coding)	APOBEC3B-AS1 (lncRNA), APOBEC3B (protein_coding)
RRP7A	chr22:42508345-42520085	11741	4	RRP7A (protein_coding), SERHL (transcribed_unitary_pseudogene)	RRP7BP (transcribed_unprocessed_pseudogene), SERHL2 (protein_coding)
ACR	chr22:50738197-50748346	10150	4	AC002056.2 (lncRNA), ACR (protein_coding)	AC017074.2 (lncRNA), ACRP1 (processed_pseudogene)
RABL2B	chr22:50762502-50786000	23499	4	RABL2B (protein_coding), RPL23AP82 (transcribed_unprocessed_pseudogene)	RABL2A (protein_coding), RPL23AP7 (transcribed_processed_pseudogene)

## Sheet: Supplementary Data 4
Supplementary Data 4: Percentage of concordant trios across 137 duplicated loci. For each duplicated locus and each paralog the table contains the total number of samples with high-quality ParalogCN values, ParalogCN mean and standard deviation. For each continental population, it contains number of trios with high-quality ParalogCN estimates and number of trios with concordant ParalogCN estimate…
						African continental population			Admixed-American continental population			East-Asian continental population			European continental population			South-Asian continental population
Locus	Paralog	Reference copy number	Total number of samples with high-quality ParalogCN estimates	Average ParalogCN	ParalogCN standard deviation	χ² p-value	Number of trios with high-quality ParalogCN estimates	Number of concordant trios	χ² p-value	Number of trios with high-quality ParalogCN estimates	Number of concordant trios	χ² p-value	Number of trios with high-quality ParalogCN estimates	Number of concordant trios	χ² p-value	Number of trios with high-quality ParalogCN estimates	Number of concordant trios	χ² p-value	Number of trios with high-quality ParalogCN estimates	Number of concordant trios	Total number of trios	Total number of concordant trios	Percentage of concordant trios
ABCC6	1	6	3192	2.0019	0.05	1	198	198	1	135	135	1	72	72	1	107	107	1	85	85	597	597	100
ABCC6	2	6	3192	1.9909	0.1424	0.987	198	198	1	135	135	0.998	72	72	0.998	107	107	1	85	85	597	597	100
ABCC6	3	6	3192	2.0247	0.3326	0.997	198	198	1	135	135	0.995	72	71	0.951	107	107	0.0347	85	85	597	596	99.8325
ACOT1	1	4	2619	1.181	0.8	0.955	172	172	0.895	128	128	0.866	2	2	0.997	103	101	0.963	78	75	483	478	98.9648
ACOT1	2	4	2619	2.0252	0.2265	1	172	171	1	128	128	1	2	2	0.999	103	103	0.997	78	78	483	482	99.793
ACR	1	4	3201	1.9997	0.0177	1	200	200	1	137	137	1	72	72	1	107	107	1	85	85	601	601	100
ACR	2	4	3201	2.0003	0.0177	1	200	200	1	137	137	1	72	72	1	107	107	1	85	85	601	601	100
ACSM2A	1	4	3201	2.0009	0.0637	1	201	201	1	137	137	1	72	72	1	106	106	1	85	85	601	601	100
ACSM2A	2	4	3201	2	0.0612	1	201	201	1	137	137	1	72	72	1	106	106	1	85	85	601	601	100
ACTR3B	1	4	3202	2	0	1	201	201	1	137	137	1	72	72	1	107	107	1	85	85	602	602	100
ACTR3B	2	4	3202	2.0087	0.0964	1	201	201	1	137	137	1	72	72	1	107	107	1	85	85	602	602	100
ADAMTS7	1	4	3117	2	0	1	187	187	1	118	118	1	66	66	1	99	99	1	76	76	546	546	100
ADAMTS7	2	4	3117	2.0003	0.0179	1	187	187	1	118	118	1	66	66	1	99	99	1	76	76	546	546	100
AKR1C2	1	4	3165	2	0.0251	1	189	189	1	133	133	1	70	70	1	100	100	1	83	83	575	575	100
AKR1C2	2	4	3165	2	0	1	189	189	1	133	133	1	70	70	1	100	100	1	83	83	575	575	100
ALPP	1	4	3156	1.9968	0.0941	0.999	197	197	1	127	127	1	68	68	1	105	105	0.999	81	81	578	578	100
ALPP	2	4	3156	1.999	0.0534	0.999	197	197	1	127	127	1	68	68	1	105	105	0.999	81	81	578	578	100
AMY1C	1	6	NA	NA	NA	NA	NA	NA	NA	NA	NA	NA	NA	NA	NA	NA	NA	NA	NA	NA	0	NA	NA
AMY1C	2	6	NA	NA	NA	NA	NA	NA	NA	NA	NA	NA	NA	NA	NA	NA	NA	NA	NA	NA	0	NA	NA
AMY1C	3	6	NA	NA	NA	NA	NA	NA	NA	NA	NA	NA	NA	NA	NA	NA	NA	NA	NA	NA	0	NA	NA
ANKRD62	1	4	3186	2	0	1	197	197	1	134	134	1	72	72	1	101	101	1	85	85	589	589	100
ANKRD62	2	4	3186	2.006	0.1016	1	197	197	1	134	134	1	72	72	1	101	101	1	85	85	589	589	100
ANXA8L1	1	4	3202	2.1359	0.5212	0.94	201	200	0.998	137	134	0.0227	72	72	0.983	107	107	0.992	85	85	602	598	99.3355
ANXA8L1	2	4	3202	1.9953	0.3116	0.983	201	201	1	137	136	0.994	72	72	0.997	107	107	0.985	85	85	602	601	99.8339
APOBEC3A	1	4	2947	1.9905	0.1004	0.93	179	179	1	102	101	1	50	50	1	96	96	0.998	60	60	487	486	99.7947
APOBEC3A	2	4	2947	1.7465	0.5037	0.889	179	179	0.0106	102	102	0.794	50	50	0.882	96	96	0.127	60	60	487	487	100
AQP12B	1	4	2765	2.2756	0.4974	0.999	176	176	1	0	NA	0.999	72	72	0.962	101	101	0.994	83	83	432	432	100
AQP12B	2	4	2765	1.7277	0.4995	0.986	176	176	0.996	0	NA	0.99	72	72	0.927	101	101	0.89	83	83	432	432	100
ARHGAP23	1	10	NA	NA	NA	NA	NA	NA	NA	NA	NA	NA	NA	NA	NA	NA	NA	NA	NA	NA	0	NA	NA
ARHGAP23	2	10	NA	NA	NA	NA	NA	NA	NA	NA	NA	NA	NA	NA	NA	NA	NA	NA	NA	NA	0	NA	NA
ARHGAP23	3	10	NA	NA	NA	NA	NA	NA	NA	NA	NA	NA	NA	NA	NA	NA	NA	NA	NA	NA	0	NA	NA
ARHGAP23	4	10	NA	NA	NA	NA	NA	NA	NA	NA	NA	NA	NA	NA	NA	NA	NA	NA	NA	NA	0	NA	NA
ARHGAP23	5	10	NA	NA	NA	NA	NA	NA	NA	NA	NA	NA	NA	NA	NA	NA	NA	NA	NA	NA	0	NA	NA
ARHGEF35	1	6	NA	NA	NA	NA	NA	NA	NA	NA	NA	NA	NA	NA	NA	NA	NA	NA	NA	NA	0	NA	NA
ARHGEF35	2	6	NA	NA	NA	NA	NA	NA	NA	NA	NA	NA	NA	NA	NA	NA	NA	NA	NA	NA	0	NA	NA
ARHGEF35	3	6	NA	NA	NA	NA	NA	NA	NA	NA	NA	NA	NA	NA	NA	NA	NA	NA	NA	NA	0	NA	NA
ASAH2	1	4	3202	1.9997	0.0177	1	201	201	1	137	137	1	72	72	1	107	106	1	85	85	602	601	99.8339
ASAH2	2	4	3202	2	0	1	201	201	1	137	137	1	72	72	1	107	107	1	85	85	602	602	100
BMP8A	1	4	3196	2	0	1	198	198	1	136	136	1	72	72	1	107	107	1	85	85	598	598	100
BMP8A	2	4	3196	2	0	1	198	198	1	136	136	1	72	72	1	107	107	1	85	85	598	598	100
C4A	1	4	3184	1.9978	0.8018	0.983	198	198	0.996	135	134	0.98	72	72	0.991	105	105	0.203	83	83	593	592	99.8314
C4A	2	4	3184	2.0581	0.2747	0.904	198	198	1	135	135	1	72	72	0.972	105	105	0.993	83	83	593	593	100
CCDC74A	1	4	3195	2.0013	0.0559	1	199	199	1	136	136	1	71	71	1	106	106	1	85	85	597	597	100
CCDC74A	2	4	3195	2.0028	0.081	1	199	199	1	136	136	0.999	71	71	1	106	106	1	85	85	597	597	100
CD177	1	4	3202	1.9997	0.0177	1	201	201	1	137	137	1	72	72	1	107	107	1	85	85	602	602	100
CD177	2	4	3202	2.0003	0.0177	1	201	201	1	137	137	1	72	72	1	107	107	1	85	85	602	602	100
CD8B	1	4	3202	2.0003	0.0306	1	201	201	1	137	137	1	72	72	1	107	107	1	85	85	602	602	100
CD8B	2	4	3202	2.0012	0.0612	1	201	201	1	137	137	1	72	72	1	107	107	1	85	85	602	602	100
CEL	1	4	3095	2.0701	0.2886	1	193	193	0.999	126	126	0.986	64	64	1	94	93	0.999	79	79	556	555	99.8201
CEL	2	4	3095	2.0052	0.095	1	193	193	0.994	126	126	1	64	64	0.999	94	93	1	79	79	556	555	99.8201
CEP170	1	4	3202	2.0003	0.0177	1	201	201	1	137	137	1	72	72	1	107	107	1	85	85	602	602	100
CEP170	2	4	3202	2.0003	0.0177	1	201	201	1	137	137	1	72	72	1	107	107	1	85	85	602	602	100
CFC1	1	4	NA	NA	NA	NA	NA	NA	NA	NA	NA	NA	NA	NA	NA	NA	NA	NA	NA	NA	0	NA	NA
CFC1	2	4	NA	NA	NA	NA	NA	NA	NA	NA	NA	NA	NA	NA	NA	NA	NA	NA	NA	NA	0	NA	NA
CFH	1	4	3084	2	0	1	187	187	1	120	120	1	61	61	1	93	93	1	79	79	540	540	100
CFH	2	4	3084	1.4209	0.6955	0.926	187	187	0.0107	120	120	0.509	61	61	1	93	93	0.0224	79	79	540	540	100
CFHR4	1	4	3202	1.9691	0.2135	0.624	201	201	0.999	137	137	0.929	72	72	0.988	107	107	0.997	85	85	602	602	100
CFHR4	2	4	3202	1.4575	0.68	0.986	201	201	0.0106	137	137	0.92	72	72	0.976	107	107	0.00508	85	85	602	602	100
CHRNA7	1	4	NA	NA	NA	NA	NA	NA	NA	NA	NA	NA	NA	NA	NA	NA	NA	NA	NA	NA	0	NA	NA
CHRNA7	2	4	NA	NA	NA	NA	NA	NA	NA	NA	NA	NA	NA	NA	NA	NA	NA	NA	NA	NA	0	NA	NA
CLEC18A	1	6	2476	2.6515	0.6892	0.958	166	166	0.991	123	122	0.92	60	60	1	0	NA	0.9	60	60	409	408	99.7555
CLEC18A	2	6	2476	1.3578	0.6865	0.635	166	165	0.996	123	123	0.937	60	60	0.994	0	NA	0.848	60	60	409	408	99.7555
CLEC18A	3	6	2895	2.9199	0.7339	0.968	166	163	0.397	123	119	0.825	60	57	0.998	77	72	0.959	60	57	486	468	96.2963
COX10	1	4	3200	1.9997	0.0177	1	201	201	1	137	137	1	71	71	1	107	107	1	85	85	601	601	100
COX10	2	4	3200	2	0.025	1	201	201	1	137	137	1	71	71	1	107	107	1	85	85	601	601	100
CSH1	1	6	2992	1.998	0.0857	0.999	134	134	0.998	120	120	1	70	70	0.999	93	93	1	78	78	495	495	100
CSH1	2	6	2992	1.9963	0.0753	1	134	133	1	120	120	1	70	70	0.983	93	93	1	78	78	495	494	99.798
CSH1	3	6	3029	1.9997	0.0182	1	149	149	1	121	121	1	70	70	1	93	93	1	78	78	511	511	100
CYP2A7	1	4	3199	1.9834	0.1522	0.999	201	201	0.283	137	137	1	72	72	0.956	106	106	0.975	84	84	600	600	100
CYP2A7	2	4	3199	1.9347	0.311	0.763	201	201	0.988	137	137	0.805	72	72	0.996	106	106	0.991	84	84	600	600	100
CYP4A11	1	4	3202	2.0003	0.0306	1	201	201	1	137	137	1	72	72	1	107	107	1	85	85	602	602	100
CYP4A11	2	4	3202	2.0003	0.0177	1	201	201	1	137	137	1	72	72	1	107	107	1	85	85	602	602	100
CYP4Z1	1	4	3202	2.0003	0.0177	1	201	201	1	137	137	1	72	72	1	107	107	1	85	85	602	602	100
CYP4Z1	2	4	3202	2.0012	0.0433	1	201	201	1	137	137	1	72	72	1	107	107	1	85	85	602	602	100
DDT	1	4	2696	1.7645	0.6137	0.951	198	198	1	131	130	0.999	70	70	0.967	105	105	0.86	3	3	507	506	99.8028
DDT	2	4	2696	1.2659	0.7704	0.996	198	198	0.322	131	131	0.997	70	68	0.418	105	105	0.858	3	3	507	505	99.6055
DDX11	1	6	3195	2.0009	0.0306	1	200	200	1	137	137	1	72	72	1	104	104	1	84	84	597	597	100
DDX11	2	6	3190	2.005	0.0749	1	200	200	1	135	135	1	71	71	1	104	104	1	84	84	594	594	100
DDX11	3	6	3190	1.9984	0.0772	0.993	200	200	1	135	135	1	71	71	1	104	104	1	84	84	594	594	100
DEFA3	1	6	NA	NA	NA	0.999	0	NA	NA	NA	NA	NA	NA	NA	NA	NA	NA	NA	NA	NA	0	NA	NA
DEFA3	2	6	NA	NA	NA	NA	NA	NA	NA	NA	NA	NA	NA	NA	NA	NA	NA	NA	NA	NA	0	NA	NA
DEFA3	3	6	NA	NA	NA	NA	NA	NA	NA	NA	NA	NA	NA	NA	NA	NA	NA	NA	NA	NA	0	NA	NA
DHRS4L2	1	4	3201	1.9925	0.1196	1	201	201	1	137	137	1	72	72	0.961	107	107	0.965	85	85	602	602	100
DHRS4L2	2	4	3201	1.9913	0.1783	0.979	201	201	0.999	137	137	0.999	72	72	0.99	107	107	1	85	85	602	602	100
DHX40	1	4	3202	2.0019	0.0707	1	201	201	1	137	137	0.997	72	72	1	107	107	1	85	85	602	602	100
DHX40	2	4	3202	1.9972	0.077	1	201	201	0.996	137	137	0.997	72	72	1	107	107	1	85	85	602	602	100
DPY19L1	1	4	3201	2	0	1	201	201	1	137	137	1	72	72	1	106	106	1	85	85	601	601	100
DPY19L1	2	4	3201	2	0	1	201	201	1	137	137	1	72	72	1	106	106	1	85	85	601	601	100
DTX2	1	4	3202	1.9975	0.0558	0.996	201	201	1	137	137	1	72	72	1	107	107	0.998	85	85	602	602	100
DTX2	2	4	3202	2.0362	0.2119	0.989	201	201	0.996	137	137	1	72	72	0.999	107	107	1	85	85	602	602	100
EIF3C	1	4	NA	NA	NA	NA	NA	NA	NA	NA	NA	NA	NA	NA	NA	NA	NA	NA	NA	NA	0	NA	NA
EIF3C	2	4	NA	NA	NA	NA	NA	NA	NA	NA	NA	NA	NA	NA	NA	NA	NA	NA	NA	NA	0	NA	NA
EIF5AL1	1	4	3202	2.0122	0.1375	1	201	201	1	137	137	0.983	72	72	1	107	107	1	85	85	602	602	100
EIF5AL1	2	4	3202	1.9881	0.1364	0.147	201	201	0.998	137	137	0.998	72	72	1	107	107	1	85	85	602	602	100
EMB	1	4	3202	2	0	1	201	201	1	137	137	1	72	72	1	107	107	1	85	85	602	602	100
EMB	2	4	3202	2.0031	0.0558	1	201	201	1	137	137	1	72	72	1	107	107	1	85	85	602	602	100
FAHD2A	1	6	3115	2	0	1	180	180	1	115	115	1	69	69	1	103	103	1	79	79	546	546	100
FAHD2A	2	6	3115	2.0003	0.0179	1	180	180	1	115	115	1	69	69	1	103	103	1	79	79	546	546	100
FAHD2A	3	6	3115	1.9888	0.1113	1	180	180	0.893	115	115	1	69	69	0.999	103	103	0.964	79	79	546	546	100
FAM185A	1	4	3202	2.0003	0.0177	1	201	201	1	137	137	1	72	72	1	107	107	1	85	85	602	602	100
FAM185A	2	4	3202	1.9997	0.0177	1	201	201	1	137	137	1	72	72	1	107	107	1	85	85	602	602	100
FAM205A	1	4	3197	2	0	1	200	200	1	136	136	1	72	72	1	105	105	1	85	85	598	598	100
FAM205A	2	4	3197	2	0	1	200	200	1	136	136	1	72	72	1	105	105	1	85	85	598	598	100
FCGBP	1	4	NA	NA	NA	NA	NA	NA	NA	NA	NA	NA	NA	NA	NA	NA	NA	NA	NA	NA	0	NA	NA
FCGBP	2	4	NA	NA	NA	NA	NA	NA	NA	NA	NA	NA	NA	NA	NA	NA	NA	NA	NA	NA	0	NA	NA
FCGR1A	1	6	3200	2.0009	0.0306	1	201	200	1	136	136	1	72	72	1	107	107	1	85	85	601	600	99.8336
FCGR1A	2	6	3200	1.9994	0.025	0.999	201	200	1	136	136	1	72	72	1	107	107	1	85	85	601	600	99.8336
FCGR1A	3	6	3200	1.8097	0.4896	1	201	198	0.428	136	136	0.242	72	71	0.809	107	107	0.686	85	84	601	596	99.1681
FCGR2A	1	4	3200	2.0209	0.2261	0.973	201	200	0.949	136	136	0.979	72	72	0.94	106	106	1	85	84	600	598	99.6667
FCGR2A	2	4	3200	1.9856	0.5605	0.877	201	200	0.938	136	135	0.97	72	72	0.512	106	105	0.995	85	84	600	596	99.3333
FCGR3A	1	4	3192	2.0229	0.2344	0.972	201	200	0.946	135	134	0.962	71	71	0.917	105	105	1	84	83	596	593	99.4966
FCGR3A	2	4	3192	1.9806	0.5549	0.896	201	200	0.914	135	134	0.959	71	71	0.831	105	104	0.995	84	83	596	592	99.3289
FFAR3	1	4	3004	1.9983	0.0482	1	190	190	0.999	104	104	1	50	50	0.999	64	63	0.999	69	68	477	475	99.5807
FFAR3	2	4	3004	1.8029	0.4592	1	190	190	0.81	104	104	0.265	50	49	0.598	64	63	0.788	69	68	477	474	99.3711
FKBP6	1	6	2908	2	0	1	161	161	1	90	90	1	58	58	1	82	82	1	64	64	455	455	100
FKBP6	2	6	NA	NA	NA	NA	NA	NA	NA	NA	NA	NA	NA	NA	NA	NA	NA	NA	NA	NA	0	NA	NA
FKBP6	3	6	NA	NA	NA	NA	NA	NA	NA	NA	NA	NA	NA	NA	NA	NA	NA	NA	NA	NA	0	NA	NA
FOLH1	1	4	3202	2.0006	0.025	1	201	201	1	137	137	1	72	72	1	107	107	1	85	85	602	602	100
FOLH1	2	4	3202	2.0006	0.025	1	201	201	1	137	137	1	72	72	1	107	107	1	85	85	602	602	100
FOXO3	1	4	3202	2	0	1	201	201	1	137	137	1	72	72	1	107	107	1	85	85	602	602	100
FOXO3	2	4	3202	2	0	1	201	201	1	137	137	1	72	72	1	107	107	1	85	85	602	602	100
FRMPD2	1	4	3202	2.0303	0.2633	1	201	201	1	137	137	0.992	72	72	0.993	107	105	1	85	85	602	600	99.6678
FRMPD2	2	4	3202	2.0019	0.2597	0.986	201	201	0.942	137	133	0.975	72	72	0.986	107	95	0.775	85	85	602	586	97.3422
GBA	1	4	3158	2.0646	0.4214	0.981	184	184	1	129	129	1	72	72	1	102	102	0.992	83	83	570	570	100
GBA	2	4	3158	2	0	1	184	184	1	129	129	1	72	72	1	102	102	1	83	83	570	570	100
GPAT2	1	4	3201	2.0012	0.0353	1	200	200	1	137	137	1	72	72	1	107	107	1	85	85	601	601	100
GPAT2	2	4	3201	1.9991	0.0395	0.999	200	200	1	137	137	1	72	72	1	107	107	1	85	85	601	601	100
GPR89A	1	4	3202	2.0019	0.0707	1	201	201	1	137	137	1	72	72	1	107	107	1	85	85	602	602	100
GPR89A	2	4	3202	2.0003	0.0177	1	201	201	1	137	137	1	72	72	1	107	107	1	85	85	602	602	100
GRAPL	1	4	NA	NA	NA	NA	NA	NA	NA	NA	NA	NA	NA	NA	NA	NA	NA	NA	NA	NA	0	NA	NA
GRAPL	2	4	NA	NA	NA	NA	NA	NA	NA	NA	NA	NA	NA	NA	NA	NA	NA	NA	NA	NA	0	NA	NA
GRM5	1	4	3202	2.0009	0.0306	1	201	201	1	137	137	1	72	72	1	107	107	1	85	85	602	602	100
GRM5	2	4	3202	2.0016	0.0637	1	201	201	1	137	137	1	72	72	1	107	107	1	85	85	602	602	100
GSTM5	1	4	1784	1.1945	0.8138	6.93e-16	172	60	0.917	0	NA	0.917	2	2	0.999	0	NA	0.997	78	78	252	140	55.5556
GSTM5	2	4	1784	1.6777	0.6271	3.36e-11	172	100	1	0	NA	1	2	2	1	0	NA	1	78	78	252	180	71.4286
GTF2H2C	1	6	2203	2.0191	0.1943	0.991	200	200	1	134	133	1	2	2	0.932	107	103	1	3	3	446	441	98.8789
GTF2H2C	2	6	2165	1.0222	0.8998	0.945	198	197	0.962	117	116	0.983	2	2	0.987	103	102	0.378	3	3	423	420	99.2908
GTF2H2C	3	6	2165	1.7931	0.7216	0.903	198	198	0.964	117	114	0.981	2	2	0.987	103	103	0.864	3	3	423	420	99.2908
GTF2I	1	6	2706	2.0373	0.2027	0.995	198	198	0.999	136	136	1	71	71	1	106	106	1	3	3	514	514	100
GTF2I	2	6	2624	2.5221	0.8666	0.981	176	176	0.907	120	120	0.823	70	10	0.994	96	96	0.974	2	2	464	404	87.069
GTF2I	3	6	2622	1.4443	0.8475	0.789	175	175	0.663	120	120	3.48e-55	69	4	0.966	96	96	0.694	2	2	462	397	85.9307
GYPA	1	6	3173	2.0022	0.0469	1	197	197	1	129	129	1	71	71	1	104	104	1	83	83	584	584	100
GYPA	2	6	3173	2.0035	0.0887	0.998	197	197	1	129	129	1	71	71	1	104	104	1	83	83	584	584	100
GYPA	3	6	3173	1.9656	0.235	0.306	197	197	0.00274	129	129	0.995	71	71	1	104	104	0.999	83	83	584	584	100
HAUS6	1	4	3190	2	0	1	199	199	1	135	135	1	71	71	1	106	106	1	83	83	594	594	100
HAUS6	2	4	3190	2	0	1	199	199	1	135	135	1	71	71	1	106	106	1	83	83	594	594	100
HCAR2	1	4	3098	2.0594	0.2522	1	152	151	0.999	133	133	0.999	69	69	0.993	104	103	1	83	83	541	539	99.6303
HCAR2	2	4	3098	2.0013	0.044	1	152	152	1	133	133	1	69	69	1	104	103	1	83	83	541	540	99.8152
HS6ST1	1	4	3189	2	0	1	201	201	1	135	135	1	71	71	1	103	103	1	83	83	593	593	100
HS6ST1	2	4	3189	1.9994	0.025	0.999	201	201	1	135	135	1	71	71	1	103	103	1	83	83	593	593	100
HSD17B7	1	4	3202	2	0	1	201	201	1	137	137	1	72	72	1	107	107	1	85	85	602	602	100
HSD17B7	2	4	3202	2	0	1	201	201	1	137	137	1	72	72	1	107	107	1	85	85	602	602	100
HSPA1A	1	4	3118	2	0	1	193	193	1	118	118	1	69	69	1	100	100	1	81	81	561	561	100
HSPA1A	2	4	3118	1.9917	0.1041	0.999	193	193	0.997	118	118	0.994	69	69	0.997	100	100	1	81	81	561	561	100
HYDIN	1	4	3202	2	0	1	201	201	1	137	137	1	72	72	1	107	107	1	85	85	602	602	100
HYDIN	2	4	3202	2.0022	0.053	1	201	201	1	137	137	1	72	72	1	107	107	1	85	85	602	602	100
IFNL2	1	4	3183	2	0	1	200	200	1	133	133	1	72	72	1	104	104	1	82	82	591	591	100
IFNL2	2	4	3183	1.9997	0.0177	1	200	200	1	133	133	1	72	72	1	104	104	1	82	82	591	591	100
INTS4	1	6	3198	2	0	1	200	200	1	137	137	1	72	72	1	106	106	1	85	85	600	600	100
INTS4	2	6	3197	1.995	0.0865	1	200	200	1	137	137	0.999	72	72	0.99	106	106	0.999	85	85	600	600	100
INTS4	3	6	3197	1.9994	0.05	1	200	200	1	137	137	1	72	72	1	106	106	1	85	85	600	600	100
IQSEC3	1	4	2438	2.9537	0.7983	1	183	182	1	93	91	0.997	13	13	0.466	80	79	0.967	34	34	403	399	99.0074
IQSEC3	2	4	2438	1.9836	0.6629	0.999	183	180	1	93	93	0.958	13	13	0.998	80	79	0.339	34	34	403	399	99.0074
KCTD5	1	4	NA	NA	NA	NA	NA	NA	NA	NA	NA	NA	NA	NA	NA	NA	NA	NA	NA	NA	0	NA	NA
KCTD5	2	4	NA	NA	NA	NA	NA	NA	NA	NA	NA	NA	NA	NA	NA	NA	NA	NA	NA	NA	0	NA	NA
KLHL2	1	4	3202	2	0	1	201	201	1	137	137	1	72	72	1	107	107	1	85	85	602	602	100
KLHL2	2	4	3202	2	0	1	201	201	1	137	137	1	72	72	1	107	107	1	85	85	602	602	100
KLRC2	1	4	3195	2.0025	0.1031	0.999	201	201	1	136	135	1	72	71	1	107	106	1	85	85	601	598	99.5008
KLRC2	2	4	3195	1.6257	0.5701	0.567	201	201	0.887	136	136	0.699	72	72	0.866	107	107	0.434	85	84	601	600	99.8336
KRT6C	1	6	3076	1.9997	0.018	1	180	180	1	113	113	1	64	64	1	93	93	1	78	78	528	528	100
KRT6C	2	6	3076	1.9997	0.018	1	180	180	1	113	113	1	64	64	1	93	93	1	78	78	528	528	100
KRT6C	3	6	3087	2	0	1	184	184	1	114	114	1	64	64	1	95	95	1	78	78	535	535	100
KRT86	1	4	2579	2.0008	0.0394	1	176	176	1	112	112	1	2	2	1	97	97	1	76	76	463	463	100
KRT86	2	4	2579	1.9992	0.0394	1	176	176	1	112	112	0.993	2	2	1	97	97	1	76	76	463	463	100
LGALS7	1	4	442	2	0	1	0	NA	1	9	9	1	3	3	1	1	1	1	0	NA	13	13	100
LGALS7	2	4	442	2	0	1	0	NA	1	9	9	1	3	3	1	1	1	1	0	NA	13	13	100
LIMS1	1	6	3202	2	0	1	201	201	1	137	137	1	72	72	1	107	107	1	85	85	602	602	100
LIMS1	2	6	NA	NA	NA	NA	NA	NA	NA	NA	NA	NA	NA	NA	NA	NA	NA	NA	NA	NA	0	NA	NA
LIMS1	3	6	NA	NA	NA	NA	NA	NA	NA	NA	NA	NA	NA	NA	NA	NA	NA	NA	NA	NA	0	NA	NA
LIMS3	1	6	NA	NA	NA	NA	NA	NA	NA	NA	NA	NA	NA	NA	NA	NA	NA	NA	NA	NA	0	NA	NA
LIMS3	2	6	3201	2	0	1	200	200	1	137	137	1	72	72	1	107	107	1	85	85	601	601	100
LIMS3	3	6	NA	NA	NA	NA	NA	NA	NA	NA	NA	NA	NA	NA	NA	NA	NA	NA	NA	NA	0	NA	NA
MALL	1	4	NA	NA	NA	NA	NA	NA	NA	NA	NA	NA	NA	NA	NA	NA	NA	NA	NA	NA	0	NA	NA
MALL	2	4	NA	NA	NA	NA	NA	NA	NA	NA	NA	NA	NA	NA	NA	NA	NA	NA	NA	NA	0	NA	NA
MBD3L5	1	6	NA	NA	NA	NA	NA	NA	NA	NA	NA	NA	NA	NA	NA	NA	NA	NA	NA	NA	0	NA	NA
MBD3L5	2	6	NA	NA	NA	NA	NA	NA	NA	NA	NA	NA	NA	NA	NA	NA	NA	NA	NA	NA	0	NA	NA
MBD3L5	3	6	NA	NA	NA	NA	NA	NA	NA	NA	NA	NA	NA	NA	NA	NA	NA	NA	NA	NA	0	NA	NA
METTL2B	1	4	3202	1.9997	0.0177	1	201	201	1	137	137	1	72	72	1	107	107	1	85	85	602	602	100
METTL2B	2	4	3202	2	0	1	201	201	1	137	137	1	72	72	1	107	107	1	85	85	602	602	100
MRPL45	1	4	3202	2	0	1	201	201	1	137	137	1	72	72	1	107	107	1	85	85	602	602	100
MRPL45	2	4	3202	2	0	1	201	201	1	137	137	1	72	72	1	107	107	1	85	85	602	602	100
MSTO1	1	4	3202	2.0003	0.0177	1	201	201	1	137	137	1	72	72	1	107	107	1	85	84	602	601	99.8339
MSTO1	2	4	3202	2	0.025	1	201	201	1	137	137	1	72	72	1	107	107	1	85	84	602	601	99.8339
MTX1	1	4	3164	2	0	1	189	189	1	130	130	1	72	72	1	101	101	1	83	83	575	575	100
MTX1	2	4	3164	2.0651	0.4194	0.982	189	189	1	130	130	1	72	72	1	101	101	0.992	83	83	575	575	100
MUC20	1	4	NA	NA	NA	NA	NA	NA	NA	NA	NA	NA	NA	NA	NA	NA	NA	NA	NA	NA	0	NA	NA
MUC20	2	4	NA	NA	NA	NA	NA	NA	NA	NA	NA	NA	NA	NA	NA	NA	NA	NA	NA	NA	0	NA	NA
MUC5B	1	8	805	1.9938	0.1056	0.00174	0	NA	0.000649	6	6	1	22	22	1	0	NA	1	1	1	29	29	100
MUC5B	2	8	610	2.0049	0.07	1	0	NA	0.999	0	NA	1	13	13	1	0	NA	1	1	1	14	14	100
MUC5B	3	8	539	1.9963	0.0608	1	0	NA	0.996	0	NA	1	8	8	0.997	0	NA	1	1	1	9	9	100
MUC5B	4	8	1366	2.0015	0.0765	1	31	31	1	31	31	1	30	30	1	0	NA	1	1	1	93	93	100
MZT2B	1	4	3189	2.0022	0.0772	1	198	198	1	134	134	0.999	70	70	1	107	107	1	85	85	594	594	100
MZT2B	2	4	3189	2.0009	0.0587	1	198	198	1	134	134	1	70	70	1	107	107	1	85	85	594	594	100
NBPF4	1	6	3151	2.001	0.0308	1	182	182	1	130	130	1	69	69	1	103	103	1	83	83	567	567	100
NBPF4	2	6	3151	2.0003	0.0309	1	182	182	1	130	130	1	69	69	1	103	103	1	83	83	567	567	100
NBPF4	3	6	3198	2	0	1	201	201	1	136	136	1	71	71	1	107	107	1	84	84	599	599	100
NCF1	1	6	3197	2.0303	0.1872	1	201	201	0.995	136	136	1	72	72	0.923	106	105	1	85	85	600	599	99.8333
NCF1	2	6	3198	1.985	0.1849	0.8	201	201	0.998	136	136	0.997	72	72	0.999	106	106	1	85	85	600	600	100
NCF1	3	6	3197	1.9891	0.1548	0.999	201	201	0.994	136	136	1	72	72	0.921	106	105	1	85	85	600	599	99.8333
NEB	1	6	2295	1.9991	0.066	1	0	NA	0.000181	0	NA	1	0	NA	1	0	NA	1	0	NA	0	NA	NA
NEB	2	6	2225	1.9672	0.3316	0.000288	0	NA	0.16	0	NA	0.128	0	NA	0.926	0	NA	0.995	0	NA	0	NA	NA
NEB	3	6	2407	1.9983	0.0499	0.998	0	NA	1	0	NA	1	0	NA	1	0	NA	1	0	NA	0	NA	NA
NOMO1	1	6	3201	1.9903	0.1465	0.987	201	201	1	137	137	0.996	72	72	0.998	107	107	1	85	85	602	602	100
NOMO1	2	6	3200	1.6072	0.6024	0.215	200	200	0.971	137	137	0.749	72	72	0.783	107	107	0.493	85	85	601	601	100
NOMO1	3	6	3200	2.4206	0.6509	0.628	200	199	0.997	137	135	0.888	72	69	0.999	107	107	0.999	85	85	601	595	99.0017
NOTCH2	1	10	NA	NA	NA	NA	NA	NA	NA	NA	NA	NA	NA	NA	NA	NA	NA	NA	NA	NA	0	NA	NA
NOTCH2	2	10	NA	NA	NA	NA	NA	NA	NA	NA	NA	NA	NA	NA	NA	NA	NA	NA	NA	NA	0	NA	NA
NOTCH2	3	10	NA	NA	NA	NA	NA	NA	NA	NA	NA	NA	NA	NA	NA	NA	NA	NA	NA	NA	0	NA	NA
NOTCH2	4	10	NA	NA	NA	NA	NA	NA	NA	NA	NA	NA	NA	NA	NA	NA	NA	NA	NA	NA	0	NA	NA
NOTCH2	5	10	NA	NA	NA	NA	NA	NA	NA	NA	NA	NA	NA	NA	NA	NA	NA	NA	NA	NA	0	NA	NA
NPY4R	1	4	NA	NA	NA	NA	NA	NA	NA	NA	NA	NA	NA	NA	NA	NA	NA	NA	NA	NA	0	NA	NA
NPY4R	2	4	NA	NA	NA	NA	NA	NA	NA	NA	NA	NA	NA	NA	NA	NA	NA	NA	NA	NA	0	NA	NA
NSF	1	4	NA	NA	NA	0.999	0	NA	1	0	NA	0.998	0	NA	NA	NA	NA	NA	NA	NA	0	NA	NA
NSF	2	4	NA	NA	NA	0.687	0	NA	0.737	0	NA	0.927	0	NA	NA	NA	NA	NA	NA	NA	0	NA	NA
NUDT4	1	6	NA	NA	NA	NA	NA	NA	NA	NA	NA	NA	NA	NA	NA	NA	NA	NA	NA	NA	0	NA	NA
NUDT4	2	6	NA	NA	NA	NA	NA	NA	NA	NA	NA	NA	NA	NA	NA	NA	NA	NA	NA	NA	0	NA	NA
NUDT4	3	6	NA	NA	NA	NA	NA	NA	NA	NA	NA	NA	NA	NA	NA	NA	NA	NA	NA	NA	0	NA	NA
OTOA	1	4	NA	NA	NA	NA	NA	NA	NA	NA	NA	NA	NA	NA	NA	NA	NA	NA	NA	NA	0	NA	NA
OTOA	2	4	NA	NA	NA	NA	NA	NA	NA	NA	NA	NA	NA	NA	NA	NA	NA	NA	NA	NA	0	NA	NA
OTUD7A	1	4	3202	2.0016	0.0395	1	201	201	1	137	137	1	72	72	1	107	107	1	85	85	602	602	100
OTUD7A	2	4	3202	1.9984	0.0883	1	201	201	1	137	137	0.964	72	72	1	107	107	1	85	85	602	602	100
PCSK7	1	4	NA	NA	NA	NA	NA	NA	NA	NA	NA	NA	NA	NA	NA	NA	NA	NA	NA	NA	0	NA	NA
PCSK7	2	4	NA	NA	NA	NA	NA	NA	NA	NA	NA	NA	NA	NA	NA	NA	NA	NA	NA	NA	0	NA	NA
PDPK1	1	4	3106	2.0003	0.0179	1	189	189	1	121	121	1	60	60	1	96	96	1	82	82	548	548	100
PDPK1	2	4	3106	2.0187	0.1423	1	189	189	0.987	121	121	0.997	60	60	1	96	96	0.997	82	82	548	548	100
PDPR	1	4	3186	3.0995	0.9354	0.946	198	197	0.998	137	137	0.898	71	71	0.982	106	106	0.86	85	85	597	596	99.8325
PDPR	2	4	3186	1.9922	0.1212	1	198	198	0.987	137	137	1	71	71	0.994	106	106	0.998	85	85	597	597	100
PGA3	1	6	NA	NA	NA	NA	NA	NA	NA	NA	NA	NA	NA	NA	NA	NA	NA	NA	NA	NA	0	NA	NA
PGA3	2	6	NA	NA	NA	NA	NA	NA	NA	NA	NA	NA	NA	NA	NA	NA	NA	NA	NA	NA	0	NA	NA
PGA3	3	6	2671	1.9873	0.1247	0.0865	143	143	1	105	105	1	27	27	1	85	85	1	44	44	404	404	100
PGM5	1	4	NA	NA	NA	NA	NA	NA	NA	NA	NA	NA	NA	NA	NA	NA	NA	NA	NA	NA	0	NA	NA
PGM5	2	4	NA	NA	NA	NA	NA	NA	NA	NA	NA	NA	NA	NA	NA	NA	NA	NA	NA	NA	0	NA	NA
PI4KA	1	6	1846	2	0.0329	1	199	199	1	0	NA	1	2	2	1	0	NA	1	85	85	286	286	100
PI4KA	2	6	1841	0.6513	0.8027	0.575	195	194	0.995	0	NA	0.849	2	1	0.9	0	NA	0.996	85	85	282	280	99.2908
PI4KA	3	6	1841	1.9821	0.262	1	195	167	0.0823	0	NA	0.998	2	2	0.795	0	NA	0.198	85	85	282	254	90.0709
PIEZO2	1	4	3190	2	0.025	1	199	199	1	135	135	1	70	70	1	104	104	1	84	84	592	592	100
PIEZO2	2	4	3190	2	0	1	199	199	1	135	135	1	70	70	1	104	104	1	84	84	592	592	100
PIK3CA	1	4	3179	2.0003	0.0177	1	196	196	1	134	134	1	71	71	1	104	104	1	84	84	589	589	100
PIK3CA	2	4	3179	2.0031	0.0614	1	196	196	1	134	134	1	71	71	1	104	104	1	84	84	589	589	100
PLEKHM1	1	4	3202	2	0	1	201	201	1	137	137	1	72	72	1	107	107	1	85	85	602	602	100
PLEKHM1	2	4	3202	1.9994	0.025	1	201	201	1	137	137	1	72	72	1	107	107	1	85	85	602	602	100
PLG	1	8	3176	2	0	1	198	198	1	135	135	1	72	72	1	103	103	1	83	83	591	591	100
PLG	2	8	NA	NA	NA	NA	NA	NA	NA	NA	NA	NA	NA	NA	NA	NA	NA	NA	NA	NA	0	NA	NA
PLG	3	8	NA	NA	NA	NA	NA	NA	NA	NA	NA	NA	NA	NA	NA	NA	NA	NA	NA	NA	0	NA	NA
PLG	4	8	3176	1.9997	0.0177	1	198	198	1	135	135	1	72	72	1	103	103	1	83	83	591	591	100
PMS2	1	4	3093	1.9366	0.632	0.385	199	199	0.999	136	134	0.00275	54	54	0.998	105	104	0.907	84	84	578	575	99.481
PMS2	2	4	3093	2.0634	0.632	0.385	199	199	0.978	136	134	0.00692	54	54	0.198	105	104	0.907	84	84	578	575	99.481
PNRC2	1	4	3188	2	0	1	198	198	1	136	136	1	71	71	1	107	107	1	85	85	597	597	100
PNRC2	2	4	3188	2	0	1	198	198	1	136	136	1	71	71	1	107	107	1	85	85	597	597	100
PRAMEF1	1	10	NA	NA	NA	NA	NA	NA	NA	NA	NA	NA	NA	NA	NA	NA	NA	NA	NA	NA	0	NA	NA
PRAMEF1	2	10	NA	NA	NA	NA	NA	NA	NA	NA	NA	NA	NA	NA	NA	NA	NA	NA	NA	NA	0	NA	NA
PRAMEF1	3	10	NA	NA	NA	NA	NA	NA	NA	NA	NA	NA	NA	NA	NA	NA	NA	NA	NA	NA	0	NA	NA
PRAMEF1	4	10	NA	NA	NA	NA	NA	NA	NA	NA	NA	NA	NA	NA	NA	NA	NA	NA	NA	NA	0	NA	NA
PRAMEF1	5	10	NA	NA	NA	NA	NA	NA	NA	NA	NA	NA	NA	NA	NA	NA	NA	NA	NA	NA	0	NA	NA
PRAMEF18	1	4	NA	NA	NA	NA	NA	NA	NA	NA	NA	NA	NA	NA	NA	NA	NA	NA	NA	NA	0	NA	NA
PRAMEF18	2	4	NA	NA	NA	NA	NA	NA	NA	NA	NA	NA	NA	NA	NA	NA	NA	NA	NA	NA	0	NA	NA
PRAMEF8	1	4	NA	NA	NA	NA	NA	NA	NA	NA	NA	NA	NA	NA	NA	NA	NA	NA	NA	NA	0	NA	NA
PRAMEF8	2	4	NA	NA	NA	NA	NA	NA	NA	NA	NA	NA	NA	NA	NA	NA	NA	NA	NA	NA	0	NA	NA
PROS1	1	4	3193	2	0	1	201	201	1	135	135	1	71	71	1	107	107	1	85	85	599	599	100
PROS1	2	4	3193	2.0016	0.0395	1	201	201	1	135	135	1	71	71	1	107	107	1	85	85	599	599	100
PRR20C	1	10	NA	NA	NA	NA	NA	NA	NA	NA	NA	NA	NA	NA	NA	NA	NA	NA	NA	NA	0	NA	NA
PRR20C	2	10	NA	NA	NA	NA	NA	NA	NA	NA	NA	NA	NA	NA	NA	NA	NA	NA	NA	NA	0	NA	NA
PRR20C	3	10	NA	NA	NA	NA	NA	NA	NA	NA	NA	NA	NA	NA	NA	NA	NA	NA	NA	NA	0	NA	NA
PRR20C	4	10	NA	NA	NA	NA	NA	NA	NA	NA	NA	NA	NA	NA	NA	NA	NA	NA	NA	NA	0	NA	NA
PRR20C	5	10	NA	NA	NA	NA	NA	NA	NA	NA	NA	NA	NA	NA	NA	NA	NA	NA	NA	NA	0	NA	NA
PRR23D1	1	4	NA	NA	NA	NA	NA	NA	NA	NA	NA	NA	NA	NA	NA	NA	NA	NA	NA	NA	0	NA	NA
PRR23D1	2	4	NA	NA	NA	NA	NA	NA	NA	NA	NA	NA	NA	NA	NA	NA	NA	NA	NA	NA	0	NA	NA
RABL2A	1	4	3202	2.0003	0.0177	1	201	201	1	137	137	1	72	72	1	107	107	1	85	85	602	602	100
RABL2A	2	4	3202	1.9997	0.0177	1	201	201	1	137	137	1	72	72	1	107	107	1	85	85	602	602	100
RABL2B	1	4	3202	2	0	1	201	201	1	137	137	1	72	72	1	107	107	1	85	85	602	602	100
RABL2B	2	4	3202	2	0.025	1	201	201	1	137	137	1	72	72	1	107	107	1	85	85	602	602	100
RFPL4AL1	1	4	3113	1.965	0.3262	0.954	188	188	0.997	133	133	0.611	61	61	0.999	105	105	0.23	74	74	561	561	100
RFPL4AL1	2	4	3113	3.0048	1.1237	0.847	188	188	0.78	133	131	0.298	61	60	0.876	105	105	0.97	74	74	561	558	99.4652
RHCE	1	4	3198	2.0178	0.15	1	200	200	1	137	137	1	72	72	1	107	107	1	85	85	601	601	100
RHCE	2	4	3198	1.5641	0.6203	0.956	200	199	0.328	137	136	0.996	72	72	1	107	107	0.928	85	85	601	599	99.6672
RHPN2	1	4	NA	NA	NA	NA	NA	NA	NA	NA	NA	NA	NA	NA	NA	NA	NA	NA	NA	NA	0	NA	NA
RHPN2	2	4	NA	NA	NA	NA	NA	NA	NA	NA	NA	NA	NA	NA	NA	NA	NA	NA	NA	NA	0	NA	NA
RIMBP3	1	6	1814	0.6141	0.7871	0.103	185	185	0.847	0	NA	0.721	2	1	0.984	0	NA	0.867	85	85	272	271	99.6324
RIMBP3	2	6	NA	NA	NA	NA	NA	NA	NA	NA	NA	NA	NA	NA	NA	NA	NA	NA	NA	NA	0	NA	NA
RIMBP3	3	6	NA	NA	NA	NA	NA	NA	NA	NA	NA	NA	NA	NA	NA	NA	NA	NA	NA	NA	0	NA	NA
RLN2	1	4	3107	1.9977	0.103	1	182	181	0.999	118	118	0.999	66	66	1	97	97	0.999	83	83	546	545	99.8168
RLN2	2	4	3107	1.9955	0.0801	0.999	182	181	1	118	117	0.996	66	64	0.999	97	97	1	83	83	546	542	99.2674
RMND5A	1	4	3202	1.9994	0.075	1	201	201	1	137	137	1	72	72	1	107	107	1	85	85	602	602	100
RMND5A	2	4	3202	2.0016	0.0847	1	201	201	1	137	137	0.999	72	72	1	107	107	1	85	85	602	602	100
ROCK1	1	4	3202	2.0003	0.0177	1	201	201	1	137	137	1	72	72	1	107	107	1	85	85	602	602	100
ROCK1	2	4	3202	1.9969	0.066	1	201	201	1	137	137	0.00444	72	72	1	107	107	1	85	85	602	602	100
ROPN1	1	4	3202	2.0003	0.0177	1	201	201	1	137	137	1	72	72	1	107	107	1	85	85	602	602	100
ROPN1	2	4	3202	2	0	1	201	201	1	137	137	1	72	72	1	107	107	1	85	85	602	602	100
RRP7A	1	4	3194	2.2921	0.5795	0.999	200	200	1	134	133	1	71	71	0.999	107	107	0.967	85	85	597	596	99.8325
RRP7A	2	4	3194	2.0075	0.15	1	200	200	1	134	134	1	71	71	1	107	107	1	85	85	597	597	100
SAA1	1	4	3181	2	0	1	196	196	1	133	133	1	72	72	1	106	106	1	85	85	592	592	100
SAA1	2	4	3181	2	0	1	196	196	1	133	133	1	72	72	1	106	106	1	85	85	592	592	100
SERPINB3	1	4	3201	2	0.0353	1	201	201	1	137	137	1	72	72	1	107	107	1	84	84	601	601	100
SERPINB3	2	4	3201	2	0.0353	0.999	201	201	1	137	137	1	72	72	1	107	107	1	84	84	601	601	100
SIGLEC11	1	4	2836	2.0162	0.1291	1	201	201	0.998	0	NA	1	72	72	1	104	104	0.999	81	81	458	458	100
SIGLEC11	2	4	2836	1.9845	0.1292	0.999	201	201	0.999	0	NA	1	72	72	0.68	104	104	0.992	81	81	458	458	100
SIMC1	1	4	3202	2.0003	0.0177	1	201	201	1	137	137	1	72	72	1	107	107	1	85	85	602	602	100
SIMC1	2	4	3202	2.0009	0.0395	1	201	201	1	137	137	1	72	72	1	107	107	1	85	85	602	602	100
SLC35E2B	1	4	3180	1.8572	0.4193	1	197	197	0.000797	136	127	0.993	62	61	0.397	106	87	0.248	84	78	585	550	94.0171
SLC35E2B	2	4	3180	2.0981	0.5265	0.998	197	197	0.981	136	131	0.94	62	61	0.721	106	105	0.935	84	84	585	578	98.8034
SMN1	1	4	2337	2.1361	0.4421	0.887	4	4	0.996	104	104	0.961	71	71	0.91	70	70	0.944	80	79	329	328	99.696
SMN1	2	4	2337	1.5413	0.6936	0.513	4	4	0.999	104	103	0.786	71	71	0.997	70	70	0.785	80	80	329	328	99.696
SORD	1	4	3202	2	0.025	1	201	201	1	137	137	1	72	72	1	107	107	1	85	85	602	602	100
SORD	2	4	3202	1.9997	0.0918	0.993	201	201	1	137	137	1	72	72	1	107	107	1	85	85	602	602	100
SPAG11A	1	4	NA	NA	NA	NA	NA	NA	NA	NA	NA	NA	NA	NA	NA	NA	NA	NA	NA	NA	0	NA	NA
SPAG11A	2	4	NA	NA	NA	NA	NA	NA	NA	NA	NA	NA	NA	NA	NA	NA	NA	NA	NA	NA	0	NA	NA
SRGAP2	1	8	3080	2	0	1	177	177	1	121	121	1	64	64	1	98	98	1	78	78	538	538	100
SRGAP2	2	8	3080	2	0	1	177	177	1	121	121	1	64	64	1	98	98	1	78	78	538	538	100
SRGAP2	3	8	3073	1.8168	0.5405	0.967	174	173	0.216	121	120	0.411	64	64	0.804	98	98	0.333	78	78	535	533	99.6262
SRGAP2	4	8	3073	1.9502	0.3142	0.814	174	166	0.81	121	121	0.998	64	64	0.987	98	98	0.997	78	78	535	527	98.5047
STRC	1	4	3187	1.9984	0.2248	0.938	197	197	0.997	132	132	0.993	71	71	0.989	104	104	0.998	85	83	589	587	99.6604
STRC	2	4	3187	1.989	0.1446	1	197	197	1	132	132	0.999	71	71	0.999	104	104	0.646	85	85	589	589	100
SULT1A4	1	4	NA	NA	NA	NA	NA	NA	NA	NA	NA	NA	NA	NA	NA	NA	NA	NA	NA	NA	0	NA	NA
SULT1A4	2	4	NA	NA	NA	NA	NA	NA	NA	NA	NA	NA	NA	NA	NA	NA	NA	NA	NA	NA	0	NA	NA
SYT15	1	4	3188	1.8683	0.594	0.999	197	188	1	135	133	1	72	72	0.823	106	106	0.524	85	85	595	584	98.1513
SYT15	2	4	3188	2.3127	0.6374	0.991	197	173	0.996	135	135	0.986	72	71	0.835	106	104	1	85	85	595	568	95.4622
SYT3	1	4	3195	2	0	1	199	199	1	135	135	1	72	72	1	107	107	1	85	85	598	598	100
SYT3	2	4	3195	2.0009	0.0306	1	199	199	1	135	135	1	72	72	1	107	107	1	85	85	598	598	100
TBC1D26	1	4	3202	2.0169	0.1705	0.999	201	201	1	137	137	0.998	72	72	1	107	107	0.998	85	85	602	602	100
TBC1D26	2	4	3202	2	0.025	1	201	201	1	137	137	1	72	72	1	107	107	1	85	85	602	602	100
TBX20	1	4	3201	2	0	1	201	201	1	137	137	1	71	71	1	107	107	1	85	85	601	601	100
TBX20	2	4	3201	2.0241	0.1724	0.999	201	201	0.997	137	137	0.999	71	71	0.996	107	106	1	85	85	601	600	99.8336
TCP10L2	1	4	3201	1.9925	0.0932	0.985	200	200	1	137	137	1	72	72	1	107	107	1	85	85	601	601	100
TCP10L2	2	4	3201	2.0094	0.0995	1	200	200	1	137	137	1	72	72	1	107	107	1	85	85	601	601	100
THOC3	1	4	3202	2.0034	0.0918	0.997	201	200	1	137	137	1	72	72	1	107	107	1	85	85	602	601	99.8339
THOC3	2	4	3202	1.9922	0.1235	0.967	201	201	1	137	137	1	72	72	1	107	107	1	85	85	602	602	100
TIMM23	1	4	3202	2.0006	0.025	1	201	201	1	137	137	1	72	72	1	107	107	1	85	85	602	602	100
TIMM23	2	4	3202	2.0087	0.1057	1	201	201	1	137	137	1	72	72	1	107	106	1	85	85	602	601	99.8339
TLK2	1	4	3199	2	0	1	201	201	1	136	136	1	72	72	1	107	107	1	84	84	600	600	100
TLK2	2	4	3199	2	0.025	1	201	201	1	136	136	1	72	72	1	107	107	1	84	84	600	600	100
TMEM191B	1	6	1827	0.6251	0.7983	0.842	191	191	0.855	0	NA	0.721	2	1	0.964	0	NA	0.894	82	82	275	274	99.6364
TMEM191B	2	6	1830	2	0.0331	1	194	194	1	0	NA	1	2	2	1	0	NA	1	82	82	278	278	100
TMEM191B	3	6	1827	2	0.0331	1	191	191	1	0	NA	1	2	2	1	0	NA	1	82	82	275	275	100
TOP3B	1	4	NA	NA	NA	NA	NA	NA	NA	NA	NA	NA	NA	NA	NA	NA	NA	NA	NA	NA	0	NA	NA
TOP3B	2	4	NA	NA	NA	NA	NA	NA	NA	NA	NA	NA	NA	NA	NA	NA	NA	NA	NA	NA	0	NA	NA
TPSB2	1	4	3106	2.0013	0.0359	1	167	167	1	127	127	1	68	68	1	101	101	1	81	81	544	544	100
TPSB2	2	4	3106	1.9259	0.3827	0.725	167	166	0.683	127	126	0.803	68	68	0.961	101	101	0.192	81	81	544	542	99.6324
TRIM43	1	6	3202	1.9884	0.1644	0.978	201	201	0.989	137	137	1	72	72	0.99	107	107	0.998	85	85	602	602	100
TRIM43	2	6	3202	2.0116	0.1644	0.978	201	201	0.989	137	137	1	72	72	0.99	107	107	0.998	85	85	602	602	100
TRIM43	3	6	3202	2	0	1	201	201	1	137	137	1	72	72	1	107	107	1	85	85	602	602	100
TRIM49	1	6	3107	2.4937	0.7805	0.676	170	169	0.273	130	129	0.455	69	69	0.217	105	104	0.318	78	78	552	549	99.4565
TRIM49	2	6	3198	2	0.025	1	201	201	1	135	135	1	71	71	1	106	106	1	85	85	598	598	100
TRIM49	3	6	3107	1.505	0.778	0.835	170	169	0.162	130	129	1	69	69	0.89	105	104	0.312	78	78	552	549	99.4565
TRIM49B	1	6	3197	1.9997	0.0306	1	200	200	1	136	136	0.999	72	72	1	107	107	1	85	85	600	600	100
TRIM49B	2	6	3069	2.4904	0.78	0.785	158	158	0.17	128	128	0.394	69	69	0.259	102	101	0.372	71	71	528	527	99.8106
TRIM49B	3	6	3069	1.5086	0.7766	0.93	158	158	0.0932	128	128	1	69	69	0.887	102	101	0.361	71	71	528	527	99.8106
TTL	1	6	3180	2	0	1	197	197	1	131	131	1	70	70	1	104	104	1	84	84	586	586	100
TTL	2	6	NA	NA	NA	NA	NA	NA	NA	NA	NA	NA	NA	NA	NA	NA	NA	NA	NA	NA	0	NA	NA
TTL	3	6	NA	NA	NA	NA	NA	NA	NA	NA	NA	NA	NA	NA	NA	NA	NA	NA	NA	NA	0	NA	NA
TUBA3D	1	4	3195	2.0019	0.0613	1	199	199	1	136	136	1	72	72	1	105	105	1	85	85	597	597	100
TUBA3D	2	4	3195	2.0025	0.0829	1	199	199	1	136	136	0.999	72	72	1	105	105	1	85	85	597	597	100
TVP23C-CDRT4	1	4	3202	1.9988	0.0433	1	201	201	1	137	137	1	72	72	1	107	107	1	85	85	602	602	100
TVP23C-CDRT4	2	4	3202	2.0016	0.0395	1	201	201	1	137	137	1	72	72	1	107	107	1	85	85	602	602	100
UBTFL1	1	6	NA	NA	NA	0.873	0	NA	NA	NA	NA	NA	NA	NA	NA	NA	NA	NA	NA	NA	0	NA	NA
UBTFL1	2	6	2958	2	0	1	119	119	1	120	120	1	61	61	1	90	90	1	78	78	468	468	100
UBTFL1	3	6	NA	NA	NA	0.997	0	NA	NA	NA	NA	NA	NA	NA	NA	NA	NA	NA	NA	NA	0	NA	NA
UGT2B15	1	4	2684	2.0052	0.122	0.995	198	198	1	135	135	1	2	2	1	103	103	0.973	83	83	521	521	100
UGT2B15	2	4	2684	1.215	0.7332	0.977	198	198	1	135	135	0.99	2	2	0.389	103	103	0.528	83	83	521	521	100
VWF	1	4	3201	2.0012	0.0353	1	201	201	1	137	137	1	72	72	1	107	106	1	85	85	602	601	99.8339
VWF	2	4	3201	2.0062	0.1029	1	201	201	1	137	137	1	72	72	1	107	107	1	85	85	602	602	100
ZDHHC11	1	4	3153	2.4507	0.7569	0.999	185	184	1	135	134	0.999	67	66	0.995	103	101	1	83	83	573	568	99.1274
ZDHHC11	2	4	3153	2.4573	1.1792	0.695	185	184	0.912	135	135	0.958	67	67	0.985	103	102	0.98	83	83	573	571	99.651
ZNF286A	1	4	3202	2	0	1	201	201	1	137	137	1	72	72	1	107	107	1	85	85	602	602	100
ZNF286A	2	4	3202	2	0	1	201	201	1	137	137	1	72	72	1	107	107	1	85	85	602	602	100
ZNF322	1	4	3197	2	0	1	201	201	1	137	137	1	71	71	1	105	105	1	85	85	599	599	100
ZNF322	2	4	3197	2.0006	0.025	1	201	200	1	137	137	1	71	71	1	105	105	1	85	85	599	598	99.8331
ZNF658	1	4	3202	2.0871	0.3356	1	201	200	1	137	137	0.999	72	72	1	107	107	1	85	85	602	601	99.8339
ZNF658	2	4	3202	2.0553	0.2687	1	201	200	0.995	137	137	0.998	72	72	0.994	107	107	0.997	85	85	602	601	99.8339
ZNF799	1	4	3194	1.9994	0.025	1	199	199	0.999	136	136	1	72	72	1	106	106	1	85	85	598	598	100
ZNF799	2	4	3194	2.011	0.1071	1	199	199	1	136	136	1	72	72	1	106	106	1	85	85	598	598	100
ZNF814	1	4	3191	1.9953	0.0684	0.98	198	187	1	134	134	1	72	72	0.999	106	106	1	84	84	594	583	98.1481
ZNF814	2	4	3191	2.0044	0.0661	0.998	198	187	1	134	134	1	72	72	1	106	106	1	84	84	594	583	98.1481
ZP3	1	4	3199	2.0059	0.0808	1	201	201	1	136	136	1	72	72	1	107	107	1	85	85	601	601	100
ZP3	2	4	3199	2.0231	0.2094	0.989	201	200	1	136	136	3.43e-05	72	72	1	107	107	0.999	85	85	601	600	99.8336

## Sheet: Supplementary Data 5
	Supplementary Data 5: Number of samples with high-quality AggregateCN and ParalogCN estimates for each locus. The table shows analysis of the copy number estimates across 2504 samples from 5 continental populations for 167 loci. Copy number estimates were selected based on a single point for each locus. AggregateCN estimates are said to be high quality if they pass a quality threshold of 20. Para…
Locus	Reference copy number	High quality AggregateCN estimates	High quality ParalogCN estimates	AggregateCN mean	AggregateCN standard deviation	AggregateCN distribution (format "copy_number = percentage, ...")
ABCC6	6	2498	2498	6.02122	0.37752	4 = 0.24, 5 = 4.6, 6 = 88.6, 7 = 6, 8 = 0.52, 10 = 0.04
ACOT1	4	2456	1939	3.06759	0.892782	2 = 29.1, 3 = 40.4, 4 = 26.8, 5 = 2.36, 6 = 1.02, 7 = 0.29, 8 = 0.04
ACR	4	2504	2504	4	0.0282673	3 = 0.04, 4 = 99.9, 5 = 0.04
ACSM2A	4	2504	2504	4.0008	0.028256	4 = 99.9, 5 = 0.08
ACTR3B	4	2504	2504	4.00879	0.0933393	4 = 99.1, 5 = 0.88
ADAMTS7	4	2438	2438	4.00041	0.0202527	4 = 100, 5 = 0.04
AKR1C2	4	2479	2479	4	0.0284095	3 = 0.04, 4 = 99.9, 5 = 0.04
ALPP	4	2470	2466	3.99555	0.143653	2 = 0.2, 3 = 0.49, 4 = 99, 5 = 0.12, 6 = 0.16
AMY1C	6	2431	0	7.20814	2.43928	2 = 1.19, 3 = 1.11, 4 = 11.8, 5 = 5.59, 6 = 28.8, 7 = 6.17, 8 = 23.2, 9 = 3.17, 10 = 11.1, 11 = 2.1, 12 = 3.62, 13 = 0.37, 14 = 1.11, 15 = 0.29, 16 = 0.29, 17 = 0.08, 18 = 0.08, 20 = 0.04
ANKRD62	4	2497	2497	4.00601	0.103833	4 = 99.5, 5 = 0.44, 8 = 0.04
ANXA8L1	4	2504	2504	4.13339	0.507022	2 = 0.04, 3 = 2.68, 4 = 84.9, 5 = 9.15, 6 = 2.84, 7 = 0.32, 8 = 0.08
APOBEC3A	4	2308	2307	3.7292	0.514106	2 = 3.34, 3 = 20.4, 4 = 76.3
AQP12A	4	2504	2079	4.00359	0.103799	3 = 0.12, 4 = 99.6, 6 = 0.24
ARHGAP23	10	1690	0	9.24615	0.873123	6 = 0.06, 7 = 0.95, 8 = 20.8, 9 = 34.7, 10 = 40.5, 11 = 2.19, 12 = 0.77, 13 = 0.06
ARHGEF35	6	2307	0	7.38145	1.70357	2 = 0.09, 3 = 0.3, 4 = 3.47, 5 = 6.16, 6 = 21.8, 7 = 24.3, 8 = 21, 9 = 12.2, 10 = 6.16, 11 = 2.9, 12 = 1.13, 13 = 0.3, 14 = 0.13, 15 = 0.04
ASAH2	4	2504	2504	4	0	4 = 100
BMP8A	4	2499	2499	4	0	4 = 100
C4A	4	2499	2493	4.06323	0.812732	2 = 1.52, 3 = 18.5, 4 = 58.3, 5 = 16.4, 6 = 4.48, 7 = 0.76, 8 = 0.04
CCDC74A	4	2499	2499	4.0052	0.103834	3 = 0.2, 4 = 99.2, 5 = 0.56, 6 = 0.08
CD177	4	2504	2504	4	0	4 = 100
CD8B	4	2504	2504	4.0012	0.0599521	3 = 0.08, 4 = 99.8, 5 = 0.12, 6 = 0.04
CEL	4	2461	2422	4.09061	0.329321	3 = 0.73, 4 = 90, 5 = 8.66, 6 = 0.57
CEP170	4	2504	2504	4.0004	0.019984	4 = 100, 5 = 0.04
CFC1	4	2504	0	4.0004	0.019984	4 = 100, 5 = 0.04
CFH	4	2406	2406	3.44223	0.687116	2 = 11.1, 3 = 33.9, 4 = 54.9, 5 = 0.21
CFHR4	4	2504	2504	3.44808	0.68581	2 = 10.8, 3 = 34, 4 = 54.9, 5 = 0.36
CHRNA7	4	2504	492	3.80312	0.479685	2 = 1.52, 3 = 18.6, 4 = 77.9, 5 = 1.84, 6 = 0.08
CLEC18A	6	2433	2430	7.09988	0.955147	5 = 0.25, 6 = 27.8, 7 = 43, 8 = 21.8, 9 = 5.47, 10 = 1.27, 11 = 0.16, 12 = 0.16, 13 = 0.04
COX10	4	2502	2502	3.9996	0.0346318	3 = 0.08, 4 = 99.9, 5 = 0.04
CSH1	6	2375	2345	5.99453	0.143563	4 = 0.42, 5 = 0.04, 6 = 99.2, 7 = 0.34
CYP2A7	4	2503	2502	3.91131	0.346451	2 = 0.44, 3 = 9.51, 4 = 88.5, 5 = 1.52
CYP4A11	4	2504	2504	4.0008	0.0489539	3 = 0.04, 4 = 99.9, 5 = 0.04, 6 = 0.04
CYP4Z1	4	2504	2504	4.0012	0.0446785	4 = 99.9, 5 = 0.04, 6 = 0.04
DDT	4	2500	2006	2.9648	0.724825	2 = 27.9, 3 = 47.9, 4 = 24.1, 5 = 0.08, 6 = 0.04
DDX11	6	2499	2496	6.0048	0.0798878	6 = 99.6, 7 = 0.32, 8 = 0.08
DEFA3	6	2441	0	7.03523	1.82705	3 = 0.25, 4 = 3.36, 5 = 13.2, 6 = 28.7, 7 = 20.4, 8 = 17.3, 9 = 7.82, 10 = 4.38, 11 = 2.29, 12 = 0.94, 13 = 0.61, 14 = 0.25, 15 = 0.33, 16 = 0.08, 17 = 0.08
DHRS4L2	4	2503	2503	3.98002	0.221723	3 = 3.4, 4 = 95.3, 5 = 1.24, 6 = 0.08
DHX40	4	2504	2504	3.9992	0.028256	3 = 0.08, 4 = 99.9
DPY19L1	4	2503	2503	4	0	4 = 100
DTX2	4	2504	2504	4.02995	0.204576	3 = 0.44, 4 = 96.3, 5 = 3.04, 6 = 0.2
EIF3C	4	2504	100	3.88419	0.454222	2 = 0.52, 3 = 14.8, 4 = 80.8, 5 = 3.59, 6 = 0.28, 7 = 0.04
EIF5AL1	4	2504	2504	4.0004	0.019984	4 = 100, 5 = 0.04
EMB	4	2504	2504	4.0028	0.0528093	4 = 99.7, 5 = 0.28
FAHD2A	6	2443	2443	5.98731	0.115553	5 = 1.31, 6 = 98.7, 7 = 0.04
FAM185A	4	2504	2504	4	0	4 = 100
FAM205A	4	2501	2501	4	0	4 = 100
FCGBP	4	2451	0	6.19257	0.681866	4 = 0.41, 5 = 7.51, 6 = 70.1, 7 = 17.3, 8 = 3.88, 9 = 0.65, 10 = 0.08, 11 = 0.04
FCGR1A	6	2503	2503	5.81023	0.491681	4 = 1.48, 5 = 18.9, 6 = 76.9, 7 = 2.68, 8 = 0.08
FCGR2A	4	2504	2504	4.00519	0.607232	2 = 0.88, 3 = 14.1, 4 = 69.9, 5 = 13.9, 6 = 1.16, 7 = 0.08
FCGR3A	4	2496	2495	4.0008	0.604591	2 = 0.88, 3 = 14.3, 4 = 69.9, 5 = 13.8, 6 = 1.04, 7 = 0.08
FFAR3	4	2483	2419	3.75352	0.499458	2 = 2.74, 3 = 19.6, 4 = 77.2, 5 = 0.44
FKBP6	6	2263	335	6	0	6 = 100
FOLH1B	4	2504	2504	4.0012	0.0345995	4 = 99.9, 5 = 0.12
FOXO3	4	2504	2504	4	0	4 = 100
FRMPD2	4	2504	2504	4.03395	0.275599	3 = 1.88, 4 = 93.1, 5 = 4.71, 6 = 0.28
GBA	4	2474	2474	4.06306	0.426651	3 = 0.57, 4 = 96.2, 5 = 1.09, 6 = 0.81, 7 = 1.05, 8 = 0.2, 9 = 0.04
GPAT2	4	2504	2503	4.0004	0.019984	4 = 100, 5 = 0.04
GPR89A	4	2504	2504	4.0016	0.0747712	3 = 0.2, 4 = 99.4, 5 = 0.36
GRAPL	4	2504	0	3.81789	0.835432	2 = 5.47, 3 = 24.8, 4 = 55.6, 5 = 11.4, 6 = 2.04, 7 = 0.6, 10 = 0.04
GRM5	4	2504	2504	4.0012	0.0528697	3 = 0.08, 4 = 99.7, 5 = 0.2
GSTM5	4	2500	1095	2.7332	0.706412	2 = 41.4, 3 = 44.2, 4 = 14, 5 = 0.4
GTF2H2C	6	2504	1470	4.68331	0.92505	2 = 0.28, 3 = 5.15, 4 = 42.3, 5 = 34, 6 = 15.6, 7 = 2.16, 8 = 0.52, 9 = 0.08
GTF2I	6	2499	1952	6.19848	0.426107	5 = 0.92, 6 = 78.5, 7 = 20.4, 8 = 0.2
GYPA	6	2484	2484	5.97826	0.278673	4 = 0.4, 5 = 3.26, 6 = 94.9, 7 = 0.97, 8 = 0.4, 9 = 0.04
HAUS6	4	2494	2494	4	0	4 = 100
HCAR2	4	2434	2433	4.06532	0.263254	3 = 0.21, 4 = 93.3, 5 = 6.33, 6 = 0.21
HS6ST1	4	2494	2494	3.9996	0.020024	3 = 0.04, 4 = 100
HSD17B7	4	2504	2504	4	0	4 = 100
HSPA1A	4	2436	2434	3.99261	0.110751	3 = 0.99, 4 = 98.8, 5 = 0.25
HYDIN	4	2504	2504	4.0016	0.0489343	3 = 0.04, 4 = 99.8, 5 = 0.2
IFNL2	4	2493	2493	3.9996	0.0200281	3 = 0.04, 4 = 100
INTS4	6	2501	2500	5.9936	0.112956	4 = 0.08, 5 = 0.72, 6 = 99, 7 = 0.24
IQSEC3	4	2126	1885	4.98589	0.869774	2 = 0.42, 3 = 2.96, 4 = 25.3, 5 = 42, 6 = 27.7, 7 = 1.55, 8 = 0.09
KCTD5	4	2430	1774	3.98354	0.230757	2 = 0.08, 3 = 3.17, 4 = 95.1, 5 = 1.52, 6 = 0.08
KLHL2	4	2504	2504	4	0	4 = 100
KLRC2	4	2501	2497	3.62255	0.58709	2 = 4.68, 3 = 29.1, 4 = 65.5, 5 = 0.68, 6 = 0.04
KRT6C	6	2417	2406	5.99917	0.040681	4 = 0.04, 6 = 100
KRT86	4	2445	1917	4	0	4 = 100
LGALS7	4	2499	401	4.0008	0.0282843	4 = 99.9, 5 = 0.08
LIMS1	6	2504	2	6.002	0.0528456	5 = 0.04, 6 = 99.7, 7 = 0.24
LIMS3	6	2504	2	6.0016	0.0489343	5 = 0.04, 6 = 99.8, 7 = 0.2
MALL	4	2504	0	4.00759	0.148041	2 = 0.04, 3 = 0.48, 4 = 98.3, 5 = 1.08, 6 = 0.12
MBD3L5	6	1694	0	6.4209	0.840815	3 = 0.06, 4 = 0.12, 5 = 4.31, 6 = 62.8, 7 = 22, 8 = 8.26, 9 = 1.95, 10 = 0.47, 11 = 0.12
METTL2B	4	2504	2504	3.9996	0.019984	3 = 0.04, 4 = 100
MRPL45	4	2504	2504	4	0	4 = 100
MSTO1	4	2504	2504	4.0004	0.019984	4 = 100, 5 = 0.04
MTX1	4	2477	2477	4.06379	0.42533	3 = 0.57, 4 = 96.2, 5 = 1.13, 6 = 0.85, 7 = 1.09, 8 = 0.16, 9 = 0.04
MUC20	4	2306	893	5.82177	1.12046	4 = 11.4, 5 = 29.2, 6 = 33.8, 7 = 18, 8 = 6.63, 9 = 0.91, 11 = 0.04
MUC5B	8	1922	315	8	0	8 = 100
MZT2B	4	2493	2493	4.00441	0.100063	3 = 0.2, 4 = 99.2, 5 = 0.48, 6 = 0.08
NBPF4	6	2503	2460	6.0004	0.0447017	5 = 0.04, 6 = 99.9, 8 = 0.04
NCF1	6	2502	2501	6.004	0.157398	5 = 1.04, 6 = 97.5, 7 = 1.44
NEB	6	2486	2160	5.96862	0.336602	2 = 0.04, 4 = 0.44, 5 = 5.43, 6 = 90.9, 7 = 3.1, 8 = 0.12
NOMO1	6	2504	2504	6.02196	0.378081	4 = 0.24, 5 = 4.59, 6 = 88.5, 7 = 6.07, 8 = 0.52, 10 = 0.04
NOTCH2	10	2475	0	9.35677	0.765034	7 = 0.97, 8 = 13.1, 9 = 36.8, 10 = 47.6, 11 = 1.37, 12 = 0.12
NPY4R	4	2504	483	4.1853	0.584122	2 = 0.16, 3 = 3.27, 4 = 79.3, 5 = 13.1, 6 = 3.47, 7 = 0.52, 8 = 0.12
NSF	4	2504	1988	3.38419	1.2231	2 = 28.8, 3 = 28.3, 4 = 26.8, 5 = 9.31, 6 = 5.47, 7 = 1.24, 8 = 0.04, 9 = 0.04
NUDT4	6	2349	0	6.00681	0.0822672	6 = 99.3, 7 = 0.68
OTOA	4	2504	0	5.74481	0.54737	4 = 3, 5 = 21.7, 6 = 73.3, 7 = 1.76, 8 = 0.16, 9 = 0.04
OTUD7A	4	2504	2504	3.998	0.103842	3 = 0.56, 4 = 99.2, 5 = 0.2, 6 = 0.08
PCSK7	4	2502	0	4.0008	0.0282673	4 = 99.9, 5 = 0.08
PDPK1	4	2425	2425	4.01691	0.135198	4 = 98.4, 5 = 1.53, 6 = 0.08
PDPR	4	2504	2504	5.11661	0.969356	3 = 0.24, 4 = 27.5, 5 = 42.6, 6 = 22, 7 = 5.83, 8 = 1.32, 9 = 0.2, 10 = 0.2, 11 = 0.04
PGA5	6	2319	8	6.58517	1.65863	2 = 0.17, 3 = 1.42, 4 = 9.31, 5 = 13.5, 6 = 25.4, 7 = 21.7, 8 = 18.5, 9 = 5.48, 10 = 2.54, 11 = 1.16, 12 = 0.6, 13 = 0.13
PGM5	4	2503	0	5.98482	0.507113	4 = 0.4, 5 = 10.4, 6 = 80.9, 7 = 7.43, 8 = 0.72, 9 = 0.08, 10 = 0.08, 12 = 0.04
PI4KA	6	2503	1147	4.56772	0.763964	3 = 0.04, 4 = 57.5, 5 = 30.2, 6 = 10.3, 7 = 1.76, 8 = 0.04, 9 = 0.04, 10 = 0.04
PIEZO2	4	2492	2492	3.9996	0.0200321	3 = 0.04, 4 = 100
PIK3CA	4	2484	2484	4.00322	0.0566704	4 = 99.7, 5 = 0.32
PLEKHM1	4	2504	2504	3.9992	0.028256	3 = 0.08, 4 = 99.9
PLG	8	2487	0	8.0004	0.0347361	7 = 0.04, 8 = 99.9, 9 = 0.08
PMS2	4	2504	1989	4.0016	0.0631874	4 = 99.9, 5 = 0.04, 7 = 0.04
PNRC2	4	2492	2492	4	0	4 = 100
PRAMEF1	10	52	0	7.90385	0.40871	6 = 3.85, 7 = 1.92, 8 = 94.2
PRAMEF18	4	1655	0	5.84532	0.413205	3 = 0.06, 4 = 1.81, 5 = 11.7, 6 = 86.5
PRAMEF8	4	2496	0	3.89784	0.480042	1 = 0.04, 2 = 0.8, 3 = 14.1, 4 = 79.7, 5 = 4.93, 6 = 0.36
PROS1	4	2497	2497	4.0012	0.0346479	4 = 99.9, 5 = 0.12
PRR20C	10	89	0	8.07865	2.0462	2 = 1.12, 3 = 1.12, 4 = 1.12, 5 = 3.37, 6 = 14.6, 7 = 16.9, 8 = 19.1, 9 = 23.6, 10 = 10.1, 11 = 2.25, 12 = 3.37, 13 = 3.37
PRR23D1	4	2496	0	4.44551	1.15746	1 = 0.04, 2 = 2.64, 3 = 16.4, 4 = 37.1, 5 = 26.8, 6 = 12.6, 7 = 3.37, 8 = 0.72, 9 = 0.24, 10 = 0.04
RABL2A	4	2504	2504	4	0.0282673	3 = 0.04, 4 = 99.9, 5 = 0.04
RABL2B	4	2504	2504	4	0.0282673	3 = 0.04, 4 = 99.9, 5 = 0.04
RFPL4AL1	4	2499	2479	5.08523	1.32399	2 = 0.08, 3 = 2.56, 4 = 37.7, 5 = 31.2, 6 = 14.7, 7 = 7.76, 8 = 4.04, 9 = 1.12, 10 = 0.52, 11 = 0.16, 12 = 0.12, 13 = 0.04
RHCE	4	2501	2501	3.59096	0.607472	2 = 6, 3 = 29.3, 4 = 64.4, 5 = 0.36
RHPN2	4	9	0	4.88889	0.781736	4 = 33.3, 5 = 44.4, 6 = 22.2
RIMBP3	6	2476	482	4.55048	0.740922	3 = 0.04, 4 = 58.2, 5 = 30.1, 6 = 10.1, 7 = 1.49, 9 = 0.04
RLN2	4	2443	2430	3.98977	0.141283	2 = 0.04, 3 = 1.39, 4 = 98.1, 5 = 0.45
RMND5A	4	2504	2504	4.0016	0.0399441	4 = 99.8, 5 = 0.16
ROCK1	4	2504	2504	3.99641	0.0773297	2 = 0.04, 3 = 0.36, 4 = 99.5, 5 = 0.08
ROPN1	4	2504	2504	4.0004	0.019984	4 = 100, 5 = 0.04
RRP7A	4	2501	2500	4.31267	0.598494	3 = 0.24, 4 = 74.1, 5 = 20.7, 6 = 4.24, 7 = 0.6, 8 = 0.08, 9 = 0.04
SAA1	4	2489	2488	4	0	4 = 100
SERPINB3	4	2504	2504	4	0.0489604	3 = 0.12, 4 = 99.8, 5 = 0.12
SIGLEC11	4	2496	2140	4.0008	0.040032	4 = 100, 6 = 0.04
SIMC1	4	2504	2504	4.0016	0.0489343	4 = 99.9, 5 = 0.08, 6 = 0.04
SLC35E2B	4	2495	2494	3.95471	0.351353	2 = 0.12, 3 = 8.02, 4 = 88.3, 5 = 3.41, 6 = 0.16
SMN1	4	2503	1693	3.69636	0.633856	1 = 0.04, 2 = 3.48, 3 = 28.8, 4 = 62.6, 5 = 4.71, 6 = 0.32, 7 = 0.04
SORD	4	2504	2504	3.9988	0.082404	3 = 0.4, 4 = 99.3, 5 = 0.28
SPAG11A	4	2503	345	4.45425	1.16992	2 = 2.64, 3 = 16.4, 4 = 37.1, 5 = 26.9, 6 = 12.5, 7 = 3.48, 8 = 0.72, 9 = 0.28, 10 = 0.04, 12 = 0.04
SRGAP2	6	2490	2421	7.805	0.505	6 = 1.65, 7 = 19.4, 8 = 76.0, 9 = 2.89, 10 = 0.12
STRC	4	2501	2500	3.988	0.205563	3 = 2.68, 4 = 95.9, 5 = 1.4, 6 = 0.04
SULT1A4	4	2500	0	5.672	0.792886	3 = 0.24, 4 = 6.92, 5 = 29.6, 6 = 53.2, 7 = 8.68, 8 = 1.36
SYT15	4	2501	2493	4.18393	0.582201	2 = 0.16, 3 = 3.28, 4 = 79.4, 5 = 13.2, 6 = 3.4, 7 = 0.52, 8 = 0.12
SYT3	4	2501	2501	4.0008	0.028273	4 = 99.9, 5 = 0.08
TBC1D26	4	2504	2504	4.01438	0.166612	3 = 0.64, 4 = 97.3, 5 = 2, 6 = 0.04
TBX20	4	2504	2504	4.02356	0.171489	3 = 0.16, 4 = 97.5, 5 = 2.2, 6 = 0.16
TCP10L2	4	2503	2503	4.0016	0.0565233	4 = 99.9, 6 = 0.08
THOC3	4	2504	2504	3.99681	0.0798882	3 = 0.48, 4 = 99.4, 5 = 0.16
TIMM23	4	2504	2504	4.01038	0.112591	4 = 99.1, 5 = 0.8, 6 = 0.12
TLK2	4	2501	2501	4	0.0282843	3 = 0.04, 4 = 99.9, 5 = 0.04
TMEM191B	6	2483	1136	4.55658	0.750181	3 = 0.04, 4 = 57.9, 5 = 30.3, 6 = 10.1, 7 = 1.61, 8 = 0.04, 10 = 0.04
TOP3B	4	2442	1283	3.98239	0.194394	2 = 0.04, 3 = 2.58, 4 = 96.6, 5 = 0.74, 6 = 0.08
TPSB2	4	2458	2446	3.92636	0.404327	2 = 0.69, 3 = 9.89, 4 = 85.7, 5 = 3.58, 6 = 0.16
TRIM43	6	2504	2504	6	0	6 = 100
TRIM49	6	2501	2429	5.9992	0.0979763	5 = 0.44, 6 = 99.3, 7 = 0.2, 8 = 0.08
TRIM49B	6	2500	2410	5.9988	0.100013	5 = 0.48, 6 = 99.2, 7 = 0.2, 8 = 0.08
TTL	6	2487	0	6.00161	0.0400802	6 = 99.8, 7 = 0.16
TUBA3D	4	2499	2499	4.0048	0.105763	3 = 0.24, 4 = 99.1, 5 = 0.56, 6 = 0.08
TVP23C-CDRT4	4	2504	2504	4.0004	0.0346179	3 = 0.04, 4 = 99.9, 5 = 0.08
UBTFL1	6	2326	372	5.97506	0.171713	4 = 0.26, 5 = 1.98, 6 = 97.8
UGT2B15	4	2497	1994	3.05607	0.775256	2 = 27.4, 3 = 39.6, 4 = 33
VWF	4	2503	2503	4.00759	0.111052	4 = 99.4, 5 = 0.6, 8 = 0.04
ZDHHC11	4	2502	2499	4.97002	1.25748	2 = 0.04, 3 = 4.32, 4 = 41.3, 5 = 25, 6 = 17.6, 7 = 7.51, 8 = 2.88, 9 = 0.96, 10 = 0.24, 11 = 0.12
ZNF286A	4	2504	2504	4	0	4 = 100
ZNF322	4	2502	2501	4.0004	0.019992	4 = 100, 5 = 0.04
ZNF658	4	2504	2504	4.14497	0.422299	3 = 1.16, 4 = 84.6, 5 = 12.9, 6 = 1.2, 7 = 0.12
ZNF799	4	2498	2497	4.01041	0.112725	3 = 0.08, 4 = 98.8, 5 = 1.04, 6 = 0.04
ZNF814	4	2497	2495	3.9996	0.0346664	3 = 0.08, 4 = 99.9, 5 = 0.04
ZP3	4	2504	2502	4.02476	0.19427	3 = 0.44, 4 = 96.9, 5 = 2.44, 6 = 0.24

## Sheet: Supplementary Data 6
	Supplementary Data 6: PSV reliability across 326 duplicated genes. The table reports the percentage of reliable PSVs for each continental population and each gene that has a PSV within 167 input loci. Of the 326 duplicated genes in the table, 214 genes are protein coding and 84 are disease-associated.
Gene	Gene type	Locus	Disease-associated	Number of PSVs	AFR	AMR	EAS	EUR	SAS
AAMDC	protein_coding	INTS4	FALSE	624	84.6154	88.4615	84.4551	86.3782	88.7821
ABCC6	protein_coding	ABCC6	TRUE	399	85.7143	89.2231	88.9724	88.4712	89.4737
AC002056.2	lncRNA	ACR	FALSE	78	70.5128	75.641	75.641	73.0769	75.641
AC005324.2	protein_coding	TVP23C-CDRT4	FALSE	1087	63.9374	78.7489	69.7332	70.4692	69.2732
AC005324.3	protein_coding	ZNF286A, TBC1D26	FALSE	459	69.7168	72.549	75.5991	74.7277	76.9063
AC005392.3	lncRNA	CD177	FALSE	71	77.4648	83.0986	94.3662	74.6479	80.2817
AC005522.1	lncRNA	DTX2	FALSE	36	38.8889	52.7778	58.3333	52.7778	55.5556
AC005838.1	unprocessed_pseudogene	TVP23C-CDRT4	FALSE	2	50	50	50	50	50
AC005838.2	lncRNA	TVP23C-CDRT4	FALSE	4	100	100	100	100	100
AC007952.1	lncRNA	GRAPL	FALSE	8	37.5	0	0	75	25
AC007952.6	lncRNA	GRAPL	FALSE	5	0	0	0	0	0
AC007952.9	lncRNA	GRAPL	FALSE	1	0	0	0	0	0
AC008013.3	unprocessed_pseudogene	DDX11	FALSE	30	43.3333	53.3333	60	53.3333	56.6667
AC008026.1	processed_pseudogene	TLK2	FALSE	13	76.9231	76.9231	76.9231	76.9231	76.9231
AC008026.3	lncRNA	TLK2	FALSE	57	91.2281	89.4737	91.2281	91.2281	91.2281
AC008537.1	protein_coding	CYP2A7	FALSE	219	69.863	79.9087	78.9954	74.4292	74.8858
AC008758.4	lncRNA	ZNF799	FALSE	182	76.7742	80.2198	80.7692	79.1209	81.2903
AC008758.5	protein_coding	ZNF799	FALSE	129	71.5686	77.5194	78.2946	75.969	78.4314
AC009060.1	lncRNA	PDPR	FALSE	155	78.7097	89.0323	87.7419	87.7419	89.0323
AC009093.11	lncRNA	EIF3C	FALSE	132	1.51515	1.51515	0	12.8788	8.33333
AC009237.4	processed_pseudogene	TRIM43	FALSE	6	100	100	100	100	100
AC009238.3	unprocessed_pseudogene	FAHD2A	FALSE	27	100	100	96.2963	96.2963	100
AC010326.2	protein_coding	ZNF814	FALSE	55	67.2727	70.9091	72.7273	70.9091	67.2727
AC010522.1	protein_coding	ZNF814	FALSE	29	93.1034	93.1034	93.1034	96.5517	100
AC010655.4	lncRNA	METTL2B	FALSE	406	89.4089	92.8571	93.1034	94.0887	93.5961
AC011330.2	lncRNA	STRC	FALSE	2	100	100	100	100	100
AC011330.3	protein_coding	STRC	FALSE	179	82.1229	83.7989	81.5642	87.7095	68.1564
AC013271.1	protein_coding	LIMS3	FALSE	411	66.18	78.1022	65.4501	72.7494	67.8832
AC023490.1	scaRNA	RIMBP3	FALSE	1	0	NA	NA	NA	100
AC023490.3	processed_pseudogene	TMEM191B	FALSE	7	71.4286	NA	NA	NA	71.4286
AC026333.3	lncRNA	HCAR2	FALSE	114	66.6667	69.2982	71.9298	69.2982	68.4211
AC068134.1	lncRNA	ALPP	FALSE	32	43.75	46.875	46.875	46.875	46.875
AC068775.1	protein_coding	KLRC2	FALSE	223	65.4709	68.6099	69.0583	72.1973	68.6099
AC091117.1	lncRNA	SORD	FALSE	3	0	0	33.3333	33.3333	33.3333
AC091117.2	lncRNA	SORD	FALSE	156	82.6923	86.5385	91.0256	89.7436	89.7436
AC091132.2	lncRNA	PLEKHM1	FALSE	159	93.0818	88.6792	93.7107	88.6792	92.4528
AC092117.2	TEC	KCTD5	FALSE	18	77.7778	88.8889	100	88.8889	88.8889
AC093525.10	TEC	PDPK1	FALSE	4	0	0	0	0	0
AC093525.4	lncRNA	PDPK1	FALSE	1	0	0	0	0	0
AC093525.5	lncRNA	PDPK1	FALSE	1	0	0	0	0	0
AC093525.6	lncRNA	PDPK1	FALSE	2	0	0	0	0	0
AC093525.7	lncRNA	PDPK1	FALSE	3	0	0	33.3333	0	0
AC093525.9	TEC	PDPK1	FALSE	7	0	0	0	0	0
AC098588.3	lncRNA	GYPA	FALSE	785	75.2866	80.2548	78.7261	80.7643	79.7452
AC105052.2	processed_pseudogene	FAM185A	FALSE	7	71.4286	71.4286	71.4286	71.4286	71.4286
AC105052.5	lncRNA	FAM185A	FALSE	14	57.1429	57.1429	57.1429	57.1429	57.1429
AC107223.1	lncRNA	GYPA	FALSE	785	75.2866	80.2548	78.7261	80.7643	79.7452
AC133555.3	transcribed_unprocessed_pseudogene	SULT1A4	FALSE	1	NA	NA	0	NA	NA
AC133555.5	transcribed_unprocessed_pseudogene	SULT1A4	FALSE	1	NA	NA	0	NA	NA
AC133555.6	lncRNA	SULT1A4	FALSE	21	NA	NA	0	NA	NA
AC134684.12	unprocessed_pseudogene	PRR23D1	FALSE	1	0	0	0	0	0
AC136443.5	processed_pseudogene	NOMO1	FALSE	6	83.3333	83.3333	83.3333	83.3333	83.3333
AC136624.1	lncRNA	ABCC6	FALSE	13	69.2308	76.9231	76.9231	76.9231	76.9231
AC138625.1	lncRNA	HYDIN	FALSE	9	88.8889	88.8889	88.8889	88.8889	88.8889
AC138625.2	lncRNA	HYDIN	FALSE	66	62.1212	80.303	62.1212	80.303	80.303
AC138965.1	lncRNA	THOC3	FALSE	377	19.6286	24.4032	24.9337	25.9947	24.4032
AC139491.3	lncRNA	THOC3	FALSE	37	2.7027	2.7027	13.5135	2.7027	2.7027
AC140481.2	lncRNA	CFC1	FALSE	4	0	0	0	0	0
AC145285.4	unprocessed_pseudogene	EIF3C	FALSE	132	1.51515	1.51515	0	12.8788	8.33333
AC211433.1	lncRNA	GTF2I	FALSE	4	0	50	50	25	50
AC234582.1	lncRNA	MTX1	FALSE	53	98.1132	98.1132	98.1132	98.1132	98.1132
AC243772.2	lncRNA	FCGR1A	FALSE	94	80.8511	91.4894	74.4681	90.4255	67.0213
AC244230.1	lncRNA	ANXA8L1	FALSE	29	6.89655	3.44828	13.7931	17.2414	17.2414
AC244230.2	lncRNA	ANXA8L1, NPY4R	FALSE	134	17.9104	31.3433	37.3134	35.0746	34.3284
AC253536.2	processed_pseudogene	DDT	FALSE	2	0	0	0	0	NA
AC253536.6	lncRNA	DDT	FALSE	2	0	0	0	100	NA
ACOT1	protein_coding	ACOT1	TRUE	86	37.2093	74.4186	NA	82.5581	77.907
ACR	protein_coding	ACR	FALSE	104	75	78.8462	78.8462	76.9231	78.8462
ACSM2A	protein_coding	ACSM2A	FALSE	682	77.2727	84.3109	84.1642	84.8974	80.6452
ACTR3B	protein_coding	ACTR3B	FALSE	1246	68.0578	74.077	75.2006	73.5152	72.0706
ADAMTS7	protein_coding	ADAMTS7	TRUE	189	61.9048	68.254	68.254	68.7831	67.7249
AKR1C2	protein_coding	AKR1C2	TRUE	251	64.1434	72.51	76.494	72.1116	72.51
AL031284.1	processed_pseudogene	RHCE	FALSE	1	0	100	100	100	100
AL109933.1	lncRNA	PLG	FALSE	29	58.6207	51.7241	55.1724	55.1724	55.1724
AL121935.3	lncRNA	TCP10L2	FALSE	22	81.8182	95.4545	95.4545	95.4545	95.4545
AL133481.2	transcribed_processed_pseudogene	EIF5AL1	FALSE	30	76.6667	73.3333	80	70	73.3333
AL136419.1	lncRNA	DHRS4L2	FALSE	230	79.5652	82.6087	83.913	83.4783	83.0435
AL162231.5	lncRNA	FAM205A	FALSE	57	71.9298	77.193	78.9474	78.9474	71.9298
AL353807.2	lncRNA	MSTO1	FALSE	21	80.9524	95.2381	100	95.2381	100
AL353807.3	unprocessed_pseudogene	MSTO1	FALSE	1	100	100	100	100	100
AL356056.1	lncRNA	SYT15	FALSE	11	18.1818	27.2727	45.4545	54.5455	45.4545
AL356056.2	lncRNA	SYT15	FALSE	264	61.3636	76.8939	76.1364	77.2727	75.3788
AL391427.1	lncRNA	AKR1C2	FALSE	28	71.4286	75	78.5714	71.4286	71.4286
AL590385.2	lncRNA	FCGR2A, FCGR3A	FALSE	519	68.2081	68.4008	70.7129	68.4008	68.9788
AL606534.1	lncRNA	CEP170	FALSE	60	81.6667	85	85	85	85
AL606534.2	lncRNA	CEP170	FALSE	60	88.3333	88.3333	88.3333	88.3333	88.3333
AL691432.1	transcribed_processed_pseudogene	SLC35E2B	FALSE	40	92.5	87.5	87.5	87.5	87.5
ALPP	protein_coding	ALPP	FALSE	49	59.1837	61.2245	61.2245	61.2245	61.2245
AMY1C	protein_coding	AMY1C	FALSE	8	0	0	0	0	0
ANAPC1P1	transcribed_unprocessed_pseudogene	CD8B	FALSE	10	70	70	70	70	70
ANKRD62	protein_coding	ANKRD62	FALSE	110	97.2727	97.2727	96.3636	96.3636	96.3636
ANXA8L1	protein_coding	ANXA8L1	FALSE	59	5.08475	16.9492	25.4237	23.7288	23.7288
AP000892.4	TEC	PCSK7	FALSE	41	14.6341	7.31707	4.87805	4.87805	4.87805
AP002812.4	processed_pseudogene	INTS4	FALSE	7	85.7143	100	100	100	100
APOBEC3A	protein_coding	APOBEC3A	TRUE	51	68.6275	84.3137	58.8235	86.2745	84.3137
AQP12B	protein_coding	AQP12B	FALSE	21	0	4.7619	33.3333	28.5714	0
ARHGAP23	protein_coding	ARHGAP23	TRUE	162	58.642	70.3704	55.5556	46.9136	70.3704
ARHGEF35	protein_coding	ARHGEF35	FALSE	54	1.85185	12.963	NA	12.963	3.7037
ARHGEF35-AS1	lncRNA	ARHGEF35	FALSE	30	16.6667	30	NA	40	50
ASAH2	protein_coding	ASAH2	TRUE	134	26.1194	58.9552	58.9552	59.7015	58.9552
BMP8A	protein_coding	BMP8A	FALSE	238	64.2857	71.0084	65.1261	70.1681	66.3866
BOLA2	protein_coding	SULT1A4	FALSE	8	NA	NA	0	NA	NA
BOLA2-SMG1P6	protein_coding	SULT1A4	FALSE	8	NA	NA	0	NA	NA
BX664608.1	processed_pseudogene	ZNF658	FALSE	2	0	0	0	0	0
C4A	protein_coding	C4A	TRUE	17	0	0	0	0	0
CATSPER2	protein_coding	STRC	TRUE	281	88.968	87.9004	87.9004	90.7473	90.3915
CCDC74A	protein_coding	CCDC74A	FALSE	101	67.3267	78.2178	80.198	79.2079	80.198
CCZ1	protein_coding	PMS2	FALSE	242	42.562	58.2645	52.8926	54.5455	51.2397
CD177	protein_coding	CD177	FALSE	123	78.8618	82.9268	88.6179	74.7967	85.3659
CD8B	protein_coding	CD8B	TRUE	403	80.6452	82.8784	84.3672	82.8784	83.1266
CDC37P1	processed_pseudogene	EIF3C	FALSE	7	0	0	0	0	0
CDK11B	protein_coding	SLC35E2B	FALSE	163	46.6258	54.6012	55.8282	54.6012	54.6012
CDRT1	protein_coding	TVP23C-CDRT4	FALSE	781	70.0384	74.6479	75.5442	75.8003	74.5198
CEL	protein_coding	CEL	TRUE	61	72.1311	75.4098	75.4098	75.4098	73.7705
CEP170	protein_coding	CEP170	FALSE	1335	89.7378	89.8127	89.9625	89.8876	90.1873
CFC1	protein_coding	CFC1	TRUE	14	35.7143	0	0	0	0
CFH	protein_coding	CFH	TRUE	53	75.4717	94.3396	94.3396	92.4528	94.3396
CFHR4	protein_coding	CFHR4	TRUE	168	75.5952	80.3571	80.9524	80.3571	80.3571
CHRNA7	protein_coding	CHRNA7	TRUE	47	0	4.25532	12.766	2.12766	2.12766
CKMT1B	protein_coding	STRC	FALSE	134	52.9851	94.0299	55.2239	95.5224	94.7761
CLEC18A	protein_coding	CLEC18A	FALSE	136	30.8824	35.2941	22.7941	29.4118	34.5588
COX10	protein_coding	COX10	TRUE	324	63.2716	71.6049	72.8395	75.3086	72.5309
CSH1	protein_coding	CSH1	TRUE	45	68.8889	93.3333	93.3333	93.3333	93.3333
CYP21A1P	transcribed_unprocessed_pseudogene	C4A	FALSE	13	76.9231	61.5385	61.5385	61.5385	61.5385
CYP2A7	protein_coding	CYP2A7	FALSE	139	67.6259	79.1367	77.6978	72.6619	74.1007
CYP4A11	protein_coding	CYP4A11	TRUE	334	84.7305	84.1317	83.5329	85.0299	84.7305
CYP4A22-AS1	lncRNA	CYP4Z1	FALSE	209	82.7751	85.6459	83.2536	85.6459	85.6459
CYP4Z1	protein_coding	CYP4Z1	FALSE	505	76.4356	78.6139	74.6535	78.2178	78.0198
DDR2	protein_coding	HSD17B7	TRUE	25	92	92	92	92	92
DDTL	protein_coding	DDT	FALSE	6	0	0	0	83.3333	NA
DDX11	protein_coding	DDX11	TRUE	768	54.6875	58.3333	60.5469	58.2031	58.0729
DDX11-AS1	lncRNA	DDX11	FALSE	42	88.0952	90.4762	92.8571	88.0952	90.4762
DEFA3	protein_coding	DEFA3	TRUE	17	0	0	5.88235	0	0
DHRS4	protein_coding	DHRS4L2	FALSE	197	65.4822	74.6193	67.0051	74.6193	75.6345
DHRS4-AS1	lncRNA	DHRS4L2	FALSE	431	72.3898	78.1903	75.6381	78.6543	78.8863
DHRS4L2	protein_coding	DHRS4L2	FALSE	231	79.2208	82.2511	83.9827	83.1169	82.684
DHX40	protein_coding	DHX40	TRUE	178	68.5393	83.1461	84.2697	83.1461	87.6404
DPY19L1	protein_coding	DPY19L1	FALSE	707	95.1909	95.7567	95.7567	95.7567	95.8982
DTX2	protein_coding	DTX2	TRUE	351	37.8917	44.1595	45.584	46.1538	43.8746
EFCAB3	protein_coding	TLK2	FALSE	88	85.2273	86.3636	86.3636	86.3636	86.3636
EIF3C	protein_coding	EIF3C	FALSE	95	2.10526	2.10526	0	14.7368	8.42105
EIF5AL1	protein_coding	EIF5AL1	FALSE	34	67.6471	67.6471	70.5882	70.5882	70.5882
EMB	protein_coding	EMB	TRUE	595	97.9832	98.3193	97.9832	97.9832	98.1513
FAHD2A	protein_coding	FAHD2A	FALSE	219	92.2374	93.1507	92.6941	94.0639	94.9772
FAHD2CP	transcribed_unprocessed_pseudogene	GPAT2	FALSE	84	86.9048	95.2381	92.8571	95.2381	92.8571
FAM185A	protein_coding	FAM185A	FALSE	683	79.2094	78.4773	79.795	78.3309	79.5022
FAM205A	protein_coding	FAM205A	FALSE	57	71.9298	77.193	78.9474	78.9474	71.9298
FAM72A	protein_coding	SRGAP2	FALSE	175	41.1429	69.1429	72.5714	82.2857	79.4286
FCGR1A	protein_coding	FCGR1A	TRUE	122	78.6885	86.8852	74.5902	86.8852	69.6721
FCGR2A	protein_coding	FCGR2A	TRUE	217	72.3502	70.5069	73.2719	69.1244	69.5853
FCGR3A	protein_coding	FCGR3A	TRUE	179	68.1564	66.4804	70.3911	67.0391	68.7151
FDPSP2	processed_pseudogene	DTX2	FALSE	1	0	0	0	0	0
FFAR3	protein_coding	FFAR3	FALSE	13	30.7692	38.4615	30.7692	38.4615	23.0769
FKBP6	protein_coding	FKBP6	TRUE	13	84.6154	84.6154	100	84.6154	84.6154
FO704657.1	lncRNA	SLC35E2B	FALSE	23	39.1304	13.0435	43.4783	13.0435	4.34783
FOLH1	protein_coding	FOLH1	TRUE	1480	85.8784	86.0811	86.0811	85.6081	85.9459
FOXO3	protein_coding	FOXO3	TRUE	79	74.6835	88.6076	88.6076	88.6076	88.6076
FRMPD2	protein_coding	FRMPD2	TRUE	169	30.1775	68.0473	75.7396	67.4556	66.2722
GBA	protein_coding	GBA	TRUE	4	75	25	75	75	75
GBAP1	transcribed_unprocessed_pseudogene	MTX1	FALSE	5	80	40	80	80	80
GK3P	protein_coding	KLHL2	FALSE	71	87.3239	91.5493	94.3662	87.3239	88.7324
GPAT2	protein_coding	GPAT2	FALSE	104	67.3077	88.4615	86.5385	86.5385	86.5385
GPR89A	protein_coding	GPR89A	FALSE	489	69.7342	87.7301	86.9121	89.9796	88.7526
GRAPL	protein_coding	GRAPL	FALSE	42	9.52381	0	0	23.8095	4.7619
GRM5	protein_coding	GRM5	TRUE	5368	93.5917	93.6103	93.4426	94.2809	93.5917
GSTM2	protein_coding	GSTM5	TRUE	160	66.875	NA	NA	NA	71.25
GSTM4	protein_coding	GSTM5	TRUE	16	50	NA	NA	NA	62.5
GSTT2B	protein_coding	DDT	FALSE	21	0	0	0	0	NA
GTF2H2C	protein_coding	GTF2H2C	FALSE	258	43.4109	38.7597	NA	42.6357	NA
GTF2I	protein_coding	GTF2I	TRUE	116	18.1034	25	31.0345	20.6897	19.8276
GTF2IRD2	protein_coding	NCF1	FALSE	443	46.7269	56.8849	62.5282	57.5621	60.0451
GYPA	protein_coding	GYPA	TRUE	680	73.5294	78.2353	76.6176	78.8235	77.6471
H2BC18	protein_coding	FCGR1A	FALSE	192	78.6458	84.8958	73.9583	84.8958	69.2708
HAUS6	protein_coding	HAUS6	TRUE	63	90.4762	90.4762	90.4762	90.4762	90.4762
HCAR2	protein_coding	HCAR2	TRUE	50	66	68	72	68	68
HEATR4	protein_coding	ACOT1	FALSE	100	46	77	NA	84	80
HS6ST1	protein_coding	HS6ST1	TRUE	41	68.2927	68.2927	70.7317	68.2927	70.7317
HSD17B7	protein_coding	HSD17B7	FALSE	404	87.8713	92.0792	92.0792	92.3267	91.8317
HSPA1A	protein_coding	HSPA1A	TRUE	24	95.8333	95.8333	95.8333	95.8333	95.8333
HSPA6	protein_coding	FCGR2A	TRUE	35	91.4286	91.4286	82.8571	91.4286	82.8571
HYDIN	protein_coding	HYDIN	TRUE	2167	70.8814	76.4652	75.9575	77.2958	78.0803
IFNL2	protein_coding	IFNL2	FALSE	43	58.1395	74.4186	76.7442	79.0698	79.0698
INTS4	protein_coding	INTS4	TRUE	1546	69.3402	73.8034	71.4748	72.3157	75.9379
IQSEC3	protein_coding	IQSEC3	FALSE	121	86.7769	86.7769	83.4711	85.9504	85.124
KCNMB3	protein_coding	PIK3CA	FALSE	161	91.9255	91.9255	91.9255	91.9255	91.9255
KCTD5	protein_coding	KCTD5	FALSE	95	75.7895	91.5789	93.6842	90.5263	91.5789
KLHL2	protein_coding	KLHL2	FALSE	1554	82.4968	82.6255	84.1699	82.9472	82.6255
KLRC2	protein_coding	KLRC2	TRUE	61	78.6885	78.6885	78.6885	83.6066	78.6885
KLRC3	protein_coding	KLRC2	FALSE	79	70.8861	78.481	78.481	81.0127	78.481
KRT6C	protein_coding	KRT6C	TRUE	101	79.2079	75.2475	75.2475	75.2475	75.2475
KRT81	protein_coding	KRT86	TRUE	16	68.75	75	68.75	75	68.75
KRT86	protein_coding	KRT86	TRUE	16	68.75	75	68.75	75	68.75
LGALS7	protein_coding	LGALS7	TRUE	5	0	0	0	0	0
LIMS1	protein_coding	LIMS1	FALSE	441	65.0794	79.3651	65.7596	72.5624	69.6145
LIMS1-AS1	lncRNA	LIMS1	FALSE	30	73.3333	86.6667	70	73.3333	56.6667
LIMS3	protein_coding	LIMS3	FALSE	408	66.6667	78.4314	65.6863	73.0392	68.1373
MALL	protein_coding	MALL	FALSE	7	0	14.2857	0	0	0
MBD3L2	protein_coding	MBD3L5	TRUE	3	0	0	0	0	0
MBD3L4	protein_coding	MBD3L5	FALSE	9	0	0	0	0	0
MBD3L5	protein_coding	MBD3L5	FALSE	6	0	0	0	0	0
METTL2A	protein_coding	TLK2	FALSE	590	90.1695	93.3898	93.2203	94.0678	93.5593
METTL2B	protein_coding	METTL2B	FALSE	583	89.7084	92.4528	92.6244	93.3105	92.9674
MIR548N	miRNA	DPY19L1	FALSE	2	100	100	100	100	100
MMP23B	protein_coding	SLC35E2B	FALSE	4	0	0	0	0	0
MRPL45	protein_coding	MRPL45	FALSE	266	80.8271	80.8271	81.9549	85.3383	81.5789
MSTO1	protein_coding	MSTO1	TRUE	43	81.3953	88.3721	95.3488	90.6977	93.0233
MTX1	protein_coding	MTX1	FALSE	58	98.2759	98.2759	98.2759	98.2759	98.2759
MTX1P1	unprocessed_pseudogene	GBA	FALSE	58	98.2759	98.2759	98.2759	98.2759	98.2759
MUC20	protein_coding	MUC20	FALSE	58	18.9655	NA	NA	31.0345	32.7586
MUC20-OT1	lncRNA	MUC20	FALSE	58	18.9655	NA	NA	31.0345	32.7586
MUC5B	protein_coding	MUC5B	TRUE	56	23.2143	28.5714	51.7857	8.92857	25
MUC5B-AS1	lncRNA	MUC5B	FALSE	56	23.2143	28.5714	51.7857	8.92857	25
MZT2A	protein_coding	TUBA3D	FALSE	164	77.439	58.5366	91.4634	79.2683	79.878
MZT2B	protein_coding	MZT2B	FALSE	181	81.2155	83.9779	88.3978	84.5304	85.0829
NBPF25P	transcribed_unprocessed_pseudogene	GPR89A	FALSE	41	80.4878	87.8049	87.8049	87.8049	87.8049
NBPF4	protein_coding	NBPF4	FALSE	301	61.4618	68.1063	69.103	66.113	69.103
NCF1	protein_coding	NCF1	TRUE	92	25	56.5217	58.6957	44.5652	53.2609
NEB	protein_coding	NEB	TRUE	95	41.0526	42.1053	40	36.8421	34.7368
NOMO1	protein_coding	NOMO1	FALSE	605	34.3802	77.8512	62.1488	62.1488	62.1488
NOTCH2	protein_coding	NOTCH2	TRUE	157	52.2293	61.1465	56.051	61.7834	59.8726
NPY4R	protein_coding	NPY4R	FALSE	11	0	0	0	0	0
NSF	protein_coding	NSF	TRUE	196	10.2041	11.7347	29.0816	17.8571	13.7755
NSUN5	protein_coding	FKBP6	FALSE	32	75	90.625	93.75	93.75	93.75
NT5CP2	transcribed_processed_pseudogene	ACOT1	FALSE	16	87.5	93.75	NA	93.75	87.5
NUDT4	protein_coding	NUDT4	FALSE	12	0	25	25	16.6667	25
OCLN	protein_coding	GTF2H2C	TRUE	16	31.25	31.25	NA	6.25	NA
OR1X1P	unprocessed_pseudogene	THOC3	FALSE	18	83.3333	77.7778	83.3333	83.3333	88.8889
OTUD7A	protein_coding	OTUD7A	FALSE	1779	79.4829	84.9354	86.1158	84.9354	84.6543
OXCT2P1	unprocessed_pseudogene	BMP8A	FALSE	7	14.2857	14.2857	14.2857	0	14.2857
PARGP1	transcribed_unprocessed_pseudogene	TIMM23	FALSE	39	97.4359	97.4359	97.4359	97.4359	97.4359
PCSK7	protein_coding	PCSK7	FALSE	41	14.6341	7.31707	4.87805	4.87805	4.87805
PDPK1	protein_coding	PDPK1	TRUE	198	53.0303	56.5657	68.1818	57.5758	56.0606
PDPR	protein_coding	PDPR	FALSE	694	81.9885	89.049	90.2017	89.1931	90.634
PDZK1	protein_coding	GPR89A	TRUE	114	76.3158	92.9825	92.1053	92.9825	92.1053
PGA3	protein_coding	PGA3	FALSE	155	52.9032	63.2258	66.4516	57.4194	34.1935
PHBP15	processed_pseudogene	GTF2I	FALSE	2	0	0	0	0	0
PI4KA	protein_coding	PI4KA	TRUE	357	64.2202	NA	NA	NA	72.8223
PI4KAP1	transcribed_unprocessed_pseudogene	TMEM191B	FALSE	29	58.6207	NA	NA	NA	75.8621
PIEZO2	protein_coding	PIEZO2	TRUE	79	93.6709	93.6709	93.6709	93.6709	93.6709
PIK3CA	protein_coding	PIK3CA	TRUE	177	90.9605	90.9605	90.9605	90.9605	90.9605
PLEKHM1	protein_coding	PLEKHM1	TRUE	730	90.6849	89.863	93.9726	89.863	91.7808
PLG	protein_coding	PLG	TRUE	310	80.9677	74.1935	67.7419	71.9355	72.5806
PMS2	protein_coding	PMS2	TRUE	163	0.613497	1.22699	0	5.52147	0
PNRC2	protein_coding	PNRC2	FALSE	25	88	88	88	88	88
POM121B	unprocessed_pseudogene	FKBP6	FALSE	98	60.2041	69.3878	79.5918	71.4286	67.3469
PPIEL	transcribed_unprocessed_pseudogene	BMP8A	TRUE	14	7.14286	7.14286	7.14286	7.14286	7.14286
PPIP5K1	protein_coding	STRC	FALSE	50	44	46	50	46	46
PPM1F-AS1	lncRNA	TOP3B	FALSE	21	19.0476	28.5714	38.0952	28.5714	38.0952
PRAMEF18	protein_coding	PRAMEF18	FALSE	42	NA	NA	57.1429	61.9048	50
PRAMEF8	protein_coding	PRAMEF8	FALSE	7	0	0	0	0	0
PROS1	protein_coding	PROS1	TRUE	182	97.8022	97.8022	97.8022	97.8022	97.8022
PRR23D1	protein_coding	PRR23D1	FALSE	1	0	0	0	0	0
RABL2A	protein_coding	RABL2A	FALSE	184	71.7391	77.1739	80.9783	76.087	78.8043
RABL2B	protein_coding	RABL2B	FALSE	184	71.7391	76.6304	80.9783	76.087	78.2609
RFPL4A	protein_coding	RFPL4AL1	FALSE	97	41.2371	46.3918	64.9485	46.3918	44.3299
RHCE	protein_coding	RHCE	TRUE	1027	60.5648	86.7575	86.4654	87.3418	87.0497
RIMBP3	protein_coding	RIMBP3	FALSE	18	0	NA	NA	NA	16.6667
RLN2	protein_coding	RLN2	TRUE	37	64.8649	91.8919	91.8919	91.8919	89.1892
RMND5A	protein_coding	RMND5A	FALSE	97	16.4948	25.7732	25.7732	27.8351	24.7423
RNF103-CHMP3	protein_coding	RMND5A	FALSE	42	61.9048	61.9048	45.2381	66.6667	69.0476
RNU4-87P	snRNA	KLHL2	FALSE	1	100	100	100	100	100
RNU6ATAC25P	snRNA	HYDIN	FALSE	2	50	50	50	50	50
ROCK1	protein_coding	ROCK1	FALSE	129	60.4651	65.8915	65.8915	66.6667	66.6667
ROPN1	protein_coding	ROPN1	FALSE	219	93.6073	93.6073	94.0639	95.8904	94.0639
RPL23AP7	transcribed_processed_pseudogene	RABL2A	FALSE	19	73.6842	73.6842	73.6842	78.9474	73.6842
RPL23AP82	transcribed_unprocessed_pseudogene	RABL2B	FALSE	232	71.5517	76.2931	80.1724	76.2931	78.0172
RRP7A	protein_coding	RRP7A	FALSE	173	60.1156	73.4104	89.0173	75.1445	84.3931
RSPH10B	protein_coding	PMS2	FALSE	146	0	0.684932	0	0	0
SAA1	protein_coding	SAA1	TRUE	36	41.6667	41.6667	41.6667	36.1111	38.8889
SERF1A	protein_coding	SMN1	FALSE	27	0	0	3.7037	0	0
SERHL	transcribed_unitary_pseudogene	RRP7A	FALSE	78	69.2308	71.7949	92.3077	71.7949	80.7692
SERPINB11	protein_coding	SERPINB3	FALSE	160	89.375	91.25	91.25	90.625	91.25
SERPINB3	protein_coding	SERPINB3	TRUE	103	92.233	95.1456	95.1456	95.1456	95.1456
SIGLEC11	protein_coding	SIGLEC11	FALSE	32	50	53.125	59.375	53.125	53.125
SIMC1	protein_coding	SIMC1	FALSE	656	89.4817	90.0915	90.5488	90.3963	90.2439
SLC35E2B	protein_coding	SLC35E2B	FALSE	231	76.1905	72.2944	63.2035	71.4286	71.4286
SLX1B	protein_coding	SULT1A4	FALSE	2	NA	NA	0	NA	NA
SLX1B-SULT1A4	lncRNA	SULT1A4	FALSE	8	NA	NA	0	NA	NA
SMN1	protein_coding	SMN1	TRUE	27	0	37.037	55.5556	48.1481	48.1481
SMPD4	protein_coding	MZT2B	FALSE	20	90	95	95	95	95
SORD	protein_coding	SORD	TRUE	481	71.9335	78.3784	86.9023	86.4865	83.7838
SPAG11A	protein_coding	SPAG11A	FALSE	68	0	16.1765	5.88235	16.1765	0
SRGAP2	protein_coding	SRGAP2	FALSE	1940	63.5567	73.0412	72.732	75.3093	74.3299
STAG3L2	transcribed_unprocessed_pseudogene	NCF1	FALSE	28	0	3.57143	3.57143	0	3.57143
STK19	protein_coding	C4A	TRUE	3	100	66.6667	66.6667	66.6667	66.6667
STRC	protein_coding	STRC	TRUE	113	61.9469	82.3009	78.7611	84.0708	82.3009
SULT1A4	protein_coding	SULT1A4	FALSE	4	NA	NA	0	NA	NA
SYT15	protein_coding	SYT15	FALSE	206	61.6505	78.6408	77.1845	78.6408	79.6117
SYT3	protein_coding	SYT3	TRUE	31	74.1935	90.3226	93.5484	90.3226	90.3226
TAGLN	protein_coding	PCSK7	TRUE	14	42.8571	21.4286	14.2857	14.2857	14.2857
TBC1D26	protein_coding	TBC1D26	FALSE	104	72.1154	71.1538	63.4615	72.1154	71.1538
TBC1D26-AS1	lncRNA	TBC1D26	FALSE	79	69.6203	69.6203	55.6962	70.8861	69.6203
TBX20	protein_coding	TBX20	TRUE	841	87.9905	87.7527	88.2283	87.7527	88.3472
TCP10L2	protein_coding	TCP10L2	FALSE	354	47.7401	52.2599	53.6723	57.6271	55.9322
THOC3	protein_coding	THOC3	FALSE	771	16.6018	23.2166	20.2335	24.1245	23.7354
THOC3-AS1	lncRNA	THOC3	FALSE	63	0	20.6349	4.7619	17.4603	20.6349
TIMM23	protein_coding	TIMM23	FALSE	423	80.1418	84.87	86.7612	84.87	85.8156
TLK2	protein_coding	TLK2	TRUE	2233	92.0287	91.8047	91.8047	92.0734	91.8943
TMEM191A	transcribed_unprocessed_pseudogene	PI4KA	FALSE	75	72	NA	NA	NA	81.3333
TMEM191B	protein_coding	TMEM191B	FALSE	58	68.9655	NA	NA	NA	79.3103
TOP3B	protein_coding	TOP3B	TRUE	9	44.4444	55.5556	44.4444	55.5556	55.5556
TPSB2	protein_coding	TPSB2	TRUE	57	31.5789	47.3684	45.4545	49.1228	31.8182
TRIM16	protein_coding	TVP23C-CDRT4	FALSE	574	67.0732	89.3728	71.6028	72.4739	71.9512
TRIM43	protein_coding	TRIM43	FALSE	205	87.3171	90.2439	93.1707	90.2439	91.2195
TRIM49	protein_coding	TRIM49	FALSE	251	62.1514	70.5179	75.2988	62.5498	72.9084
TRIM49B	protein_coding	TRIM49B	FALSE	249	61.4458	70.6827	72.6908	65.0602	66.6667
TRIM50	protein_coding	FKBP6	FALSE	219	92.2374	89.9543	89.9543	88.5845	89.4977
TTL	protein_coding	TTL	FALSE	78	75.641	76.9231	76.9231	74.359	76.9231
TUBA3D	protein_coding	TUBA3D	FALSE	120	74.1667	66.6667	90.8333	76.6667	77.5
TUBAP9	processed_pseudogene	CYP4Z1	FALSE	3	0	0	0	0	0
TVP23C	protein_coding	TVP23C-CDRT4	FALSE	618	84.9515	79.7735	86.4078	79.6117	79.4498
TVP23C-CDRT4	protein_coding	TVP23C-CDRT4	FALSE	617	84.9271	79.7407	86.3857	79.5786	79.4165
UBE2SP1	processed_pseudogene	ZNF286A	FALSE	2	0	0	0	0	0
UBTFL1	protein_coding	UBTFL1	FALSE	27	77.7778	74.0741	59.2593	55.5556	59.2593
UGT2B15	protein_coding	UGT2B15	TRUE	206	84.466	88.3495	NA	87.8641	74.7573
UPK3B	protein_coding	DTX2	FALSE	23	30.4348	30.4348	30.4348	34.7826	26.087
VWF	protein_coding	VWF	TRUE	485	86.8041	91.134	92.5773	91.3402	91.3402
ZDHHC11	protein_coding	ZDHHC11	FALSE	646	41.6409	50	49.6904	54.9536	50.3096
ZNF286A	protein_coding	ZNF286A	FALSE	228	66.6667	69.7368	80.2632	71.0526	75.8772
ZNF29P	unprocessed_pseudogene	TVP23C-CDRT4	FALSE	5	60	80	80	80	80
ZNF322	protein_coding	ZNF322	FALSE	11	45.4545	45.4545	45.4545	45.4545	45.4545
ZNF587	protein_coding	ZNF814	FALSE	60	83.3333	85	83.3333	88.3333	91.6667
ZNF658	protein_coding	ZNF658	FALSE	546	51.2821	53.4799	54.3956	36.9963	53.4799
ZNF799	protein_coding	ZNF799	FALSE	172	76.5517	80.2326	80.814	79.0698	81.3793
ZNF814	protein_coding	ZNF814	FALSE	120	75.8333	79.1667	78.3333	80.8333	80.8333
ZP3	protein_coding	ZP3	TRUE	46	23.913	36.9565	36.9565	39.1304	41.3043

## Sheet: Supplementary Data 7
Supplementary Data 7: List of single positions within duplicated loci used for Parascopy validation. As output, Parascopy provides an AggregateCN/ParalogCN profile for each sample and each locus, which may consist of multiple disjoint subregions with different copy number estimates. For comparison with experimental copy number, we used copy number observations that overlap a list of positions in …
Locus	Position	Paralog positions
SLC35E2B	chr1:1659821	chr1:1725132
PRAMEF1	chr1:12791436	chr1:12857109, chr1:13027583, chr1:13201370, chr1:13347095
PRAMEF18	chr1:13225145	chr1:13370939
PRAMEF8	chr1:13283135	chr1:12918649
PNRC2	chr1:23962452	chr1:117777510
RHCE	chr1:25402700	chr1:25290687
BMP8A	chr1:39491980	chr1:39788497
CYP4A11	chr1:46929743	chr1:47149169
CYP4Z1	chr1:47094618	chr1:46873295
AMY1C	chr1:103753616	chr1:103659477, chr1:103692493
NBPF4	chr1:108226787	chr1:108467557, chr5:86293226
GSTM5	chr1:109682523	chr1:109700968
NOTCH2	chr1:119994764	chr1:120795729, chr1:146154251, chr1:148605181, chr1:149466055
GPR89A	chr1:145608082	chr1:147928485
FCGR1A	chr1:149788492	chr1:121093122, chr1:143880563
MTX1	chr1:155212477	chr1:155233103
GBA	chr1:155234776	chr1:155214149
MSTO1	chr1:155610904	chr1:155746484
FCGR2A	chr1:161513452	chr1:161595111
FCGR3A	chr1:161544900	chr1:161626344
HSD17B7	chr1:162790769	chr10:38356423
CFH	chr1:196745908	chr1:196830591
CFHR4	chr1:196914583	chr1:196789670
SRGAP2	chr1:206206000	chr1:121187476, chr1:143975116, chr1:145092872
CEP170	chr1:243125584	chr4:118554965
RMND5A	chr2:86720551	chr2:87076177
CD8B	chr2:86840243	chr2:106509005
FAHD2A	chr2:95405339	chr2:96013508, chr2:97091926
TRIM43	chr2:95592076	chr2:95484679, chr2:97033579
GPAT2	chr2:96025189	chr2:95799396
LIMS1	chr2:108657918	chr2:109901566, chr2:110469941
LIMS3	chr2:109914524	chr2:108670894, chr2:110456983
MALL	chr2:110084814	chr2:110286562
TTL	chr2:112501274	chr2:109871336, chr2:110500171
RABL2A	chr2:113633406	chr22:50777496
HS6ST1	chr2:128267175	chr1:21430522
MZT2B	chr2:130188194	chr2:131486492
CFC1	chr2:130592620	chr2:130528152
TUBA3D	chr2:131479383	chr2:130195152
CCDC74A	chr2:131529437	chr2:130143524
NEB	chr2:151583700	chr2:151594252, chr2:151604805
ALPP	chr2:232379851	chr2:232407932
AQP12B	chr2:240676582	chr2:240698319
PROS1	chr3:93877079	chr3:90206127
ROPN1	chr3:123975044	chr3:125977500
PIK3CA	chr3:179220000	chr22:16573475
MUC20	chr3:195720984	chr3:195614923
UGT2B15	chr4:68663074	chr4:68560603
GYPA	chr4:144127957	chr4:143887483, chr4:144005769
KLHL2	chr4:165219684	chr4:119334079
ZDHHC11	chr5:833791	chr5:741612
EMB	chr5:50399886	chr1:121568174
GTF2H2C	chr5:69569266	chr5:70424404, chr5:71058639
SMN1	chr5:70938850	chr5:70063426
SMN1*	chr5:70952750	chr5:70077330
THOC3	chr5:175926651	chr5:177917175
SIMC1	chr5:176261089	chr5:177651210
ZNF322	chr6:26636556	chr9:97197514
HSPA1A	chr6:31815688	chr6:31827884
C4A	chr6:31995000	chr6:32027738
FOXO3	chr6:108682301	chr17:18668393
PLG	chr6:160702295	chr2:87021793, chr2:87748144, chr2:106382163
TCP10L2	chr6:167173861	chr6:167381228
PMS2	chr7:5973500	chr7:6751291
PMS2*	chr7:5977650	chr7:6747143
DPY19L1	chr7:34941825	chr7:32821533
TBX20	chr7:35231540	chr12:63715436
FKBP6	chr7:73328426	chr7:72969811, chr7:75395284
GTF2I	chr7:74749400	chr7:73196011, chr7:75196664
NCF1	chr7:74783600	chr7:73230228, chr7:75162358
ZP3	chr7:76440525	chr7:76611541
DTX2	chr7:76461756	chr7:76959869
FAM185A	chr7:102749315	chr7:77122009
METTL2B	chr7:128476952	chr17:62424089
ARHGEF35	chr7:144187672	chr7:144286255, chr7:144363381
ACTR3B	chr7:152800594	chr7:149892335
DEFA3	chr8:7018260	chr8:6980051, chr8:6999161
PRR23D1	chr8:7539755	chr8:7781286
SPAG11A	chr8:7859232	chr8:7452312
RLN2	chr9:5304147	chr9:5339313
HAUS6	chr9:19054772	chr7:53865245
FAM205A	chr9:34725021	chr9:34834083
ZNF658	chr9:66902983	chr9:39462269
PGM5	chr9:68387526	chr9:41044562
CEL	chr9:133069200	chr9:133084984
AKR1C2	chr10:4995810	chr10:4972256
TIMM23	chr10:45975484	chr10:49945062
ANXA8L1	chr10:46381535	chr10:47478238
NPY4R	chr10:46461897	chr10:47922726
SYT15	chr10:46580267	chr10:47761542
FRMPD2	chr10:48153189	chr10:46898698
ASAH2	chr10:50185141	chr10:50756908
EIF5AL1	chr10:79514521	chr10:80245810
MUC5B	chr11:1243101	chr11:1244772, chr11:1246872, chr11:1248543
SAA1	chr11:18266351	chr11:18248548
TRIM49B	chr11:49028883	chr11:89807191, chr11:90032490
PGA3	chr11:61211387	chr11:61230216, chr11:61249966
INTS4	chr11:77891390	chr7:65212723, chr7:65718613
GRM5	chr11:88850031	chr11:49783947
FOLH1	chr11:49169201	chr11:89676162
TRIM49	chr11:89800978	chr11:49035105, chr11:90038703
UBTFL1	chr11:90086541	chr11:49082507, chr11:89753375
PCSK7	chr11:117206152	chr11:117138431
IQSEC3	chr12:67101	chr20:64327754
VWF	chr12:6013563	chr22:16692057
KLRC2	chr12:10426865	chr12:10442288
DDX11	chr12:31078116	chr12:9287930, chr12:9443954
KRT86	chr12:52289001	chr12:52304385
KRT6C	chr12:52471324	chr12:52449661, chr12:52490761
NUDT4	chr12:93399658	chr1:146298994, chr1:148749777
HCAR2	chr12:122702326	chr12:122715780
PRR20C	chr13:57141025	chr13:57147595, chr13:57154168, chr13:57160739, chr13:57167304
DHRS4L2	chr14:23970104	chr14:24007233
ACOT1	chr14:73541595	chr14:73573490
OTUD7A	chr15:31649755	chr15:30755991
CHRNA7	chr15:32160697	chr15:30370056
STRC	chr15:43604748	chr15:43704228
SORD	chr15:45041914	chr15:44848882
ADAMTS7	chr15:78773143	chr15:77980060
TPSB2	chr16:1227370	chr16:1243520
PDPK1	chr16:2538467	chr16:2673011
KCTD5	chr16:2695984	chr16:2614009
NOMO1	chr16:14841385	chr16:16239874, chr16:18554829
ABCC6	chr16:16221700	chr16:14822937, chr16:18573008
ACSM2A	chr16:20451572	chr16:20576316
OTOA	chr16:21736326	chr16:22552449
EIF3C	chr16:28720766	chr16:28394540
SULT1A4	chr16:29462740	chr16:30202085
CLEC18A	chr16:69950721	chr16:70173633, chr16:74421937
PDPR	chr16:70120426	chr16:74360926
HYDIN	chr16:71060550	chr1:146650405
COX10	chr17:14192105	chr17:15588968
TVP23C-CDRT4	chr17:15540498	chr17:18804201
ZNF286A	chr17:15699678	chr17:18682303
TBC1D26	chr17:15732316	chr17:18644358
GRAPL	chr17:19138769	chr17:19035777
MRPL45	chr17:38297137	chr17:47492506
ARHGAP23	chr17:38489837	chr16:31994164, chr16:32937697, chr16:33916120, chr16_KI270728v1_random:1199363
PLEKHM1	chr17:45445566	chr17:64792445
NSF	chr17:46630527	chr17:46412947
DHX40	chr17:59573175	chr17:60002308
TLK2	chr17:62458711	chr7:128511910
CSH1	chr17:63895273	chr17:63872377, chr17:63909962
PIEZO2	chr18:10911208	chr18:12081817
ANKRD62	chr18:12128757	chr22:16672751
ROCK1	chr18:20949147	chr18:122935
SERPINB3	chr18:63659464	chr18:63641825
MBD3L5	chr19:7030618	chr19:7040138, chr19:7058599
ZNF799	chr19:12391112	chr19:12430802
RHPN2	chr19:32991985	chr15:20240858
FFAR3	chr19:35358555	chr19:35371024
LGALS7	chr19:38771055	chr19:38791664
IFNL2	chr19:39268488	chr19:39245158
FCGBP	chr19:39876967	chr19:39893220
CYP2A7	chr19:40876396	chr19:40844500
CD177	chr19:43355650	chr19:43379134
SIGLEC11	chr19:49958772	chr19:49971972
SYT3	chr19:50621367	chr19:50076527
RFPL4AL1	chr19:55760653	chr19:55770655
ZNF814	chr19:57858557	chr19:57910133
TMEM191B	chr22:18530364	chr22:20704395, chr22:21469726
RIMBP3	chr22:18608868	chr22:21386425, chr22:21548410
PI4KA	chr22:20709338	chr22:18535287, chr22:21474639
TOP3B	chr22:21957759	chr22:22223831
DDT	chr22:23958176	chr22:23983153
APOBEC3A	chr22:38961500	chr22:38991445
RRP7A	chr22:42510670	chr22:42572475
ACR	chr22:50740690	chr2:113671988
RABL2B	chr22:50767605	chr2:113643293
